# Supplementary material for: Gene Regulatory Networks of Penicillium echinulatum 2HH and Penicillium oxalicum 114-2 Inferred by a Computational Biology Approach
Source: Front Microbiol. 2020 Oct 27;11:588263. doi: 10.3389/fmicb.2020.588263 (PMC7652724; doi:10.3389/fmicb.2020.588263)
Supplement: Supplementary Table 2 — Curated transcriptional regulatory interactions in model fungi. [file Table_2.XLSX]

## Sheet: 1
Table S2.1 Curated transcriptional regulatory interactions in A. nidulans.
tf_id	tf_name	tg_id	tg_name	regulatory_function	Evidence	Evidence type	Throughput	Reference	Pubmed ID
AN10550	GalR	AN4336	LadB	Negative	TFdown-PCR	TF perturbation	Low	PLoS One. 2015 Nov 18;10(11):e0143200.	26580075
AN10550	GalR	AN4336	LadB	Positive	TFdown-RNA blot hybridization	TF perturbation	Low	Appl Environ Microbiol. 2011 Oct;77(19):7084-7.	21821745
AN10550	GalR	AN8138	AglC	Positive	TFdown-RNA blot hybridization	TF perturbation	Low	Appl Environ Microbiol. 2011 Oct;77(19):7084-7.	21821745
AN1303	ScfA	AN10834	AcdB	Positive	TFdown-RNA blot hybridization	TF perturbation	Low	Eukaryot Cell. 2006 May;5(5):794-805.	16682457
AN1303	ScfA	AN10834	AcdB	Negative	TFdown-RNA blot hybridization	TF perturbation	Low	Eukaryot Cell. 2006 May;5(5):794-805.	16682457
AN1303	ScfA	AN6765	AoxB	Positive	TFdown-reporter	TF perturbation	Low	Curr Genet. 2010 Apr;56(2):139-50.	20043225
AN2919	SltA	AN7820	AflR	Positive	TFdown-PCR	TF perturbation	Low	PLoS One. 2013 Jul 1;8(7):e68492.	23840895
AN2984	RlmA	AN5885	AgsA	Negative	TFdown-PCR	TF perturbation	Low	Eukaryot Cell. 2007 Aug;6(8):1497-510.	17601879
AN2984	RlmA	AN5885	AgsA	Positive	TFdown-PCR	TF perturbation	Low	Eukaryot Cell. 2007 Aug;6(8):1497-510.	17601879
AN2984	RlmA	AN8241	ChiA	Negative	TFdown-PCR	TF perturbation	Low	Fungal Genet Biol. 2013 May;54:1-14.	23485399
AN3492	ScpR	AN1029	AfoA	Positive	TFup-PCR	TF perturbation	Low	Appl Environ Microbiol. 2010 Dec;76(24):8143-9.	20952652
AN3492	ScpR	AN1034	AfoE	Positive	TFup-PCR	TF perturbation	Low	Appl Environ Microbiol. 2010 Dec;76(24):8143-9.	20952652
AN3492	ScpR	AN1036	AfoG	Positive	TFup-PCR	TF perturbation	Low	Appl Environ Microbiol. 2010 Dec;76(24):8143-9.	20952652
AN3492	ScpR	AN3495	InpA	Positive	TFup-PCR	TF perturbation	Low	Appl Environ Microbiol. 2010 Dec;76(24):8143-9.	20952652
AN3492	ScpR	AN3495	InpA	Positive	TFup-RNA blot hybridization	TF perturbation	Low	Appl Environ Microbiol. 2010 Dec;76(24):8143-9.	20952652
AN3492	ScpR	AN3496	InpB	Positive	TFup-PCR	TF perturbation	Low	Appl Environ Microbiol. 2010 Dec;76(24):8143-9.	20952652
AN3675	CpcA	AN1812	JlbA	Positive	TFdown-RNA blot hybridization	TF perturbation	Low	Curr Genet. 2001 Jul;39(5-6):327-34.	11525406
AN3675	CpcA	AN2621	AcvA	Negative	TFup-reporter	TF perturbation	Low	Curr Genet. 2003 Jan;42(4):209-19.	12589472
AN3675	CpcA	AN2622	IpnA	Negative	TFup-reporter	TF perturbation	Low	Curr Genet. 2003 Jan;42(4):209-19.	12589472
AN3675	CpcA	AN3675	CpcA	Not_assigned	EMSA	Binding	Low	Mol Biol Cell. 2001 Sep;12(9):2846-57.	11553722
AN7820	AflR	AN7805	StcV	Positive	TFdown-RNA blot hybridization	TF perturbation	Low	Curr Genet. 1996 May;29(6):549-55	8662194
AN7820	AflR	AN7807	StcT	Positive	TFdown-RNA blot hybridization	TF perturbation	Low	Curr Genet. 1996 May;29(6):549-55	8662194
AN7820	AflR	AN7808	StcS	Positive	TFdown-RNA blot hybridization	TF perturbation	Low	Curr Genet. 1996 May;29(6):549-55	8662194
AN7896	DbaA	AN11584	DbaC	Positive	TFup-RNA blot hybridization	TF perturbation	Low	Appl Environ Microbiol. 2012 Dec;78(23):8234-44.	23001671
AN7896	DbaA	AN7897	DbaB	Positive	TFup-RNA blot hybridization	TF perturbation	Low	Appl Environ Microbiol. 2012 Dec;78(23):8234-44.	23001671
AN7896	DbaA	AN7898	DbaD	Positive	TFup-RNA blot hybridization	TF perturbation	Low	Appl Environ Microbiol. 2012 Dec;78(23):8234-44.	23001671
AN7896	DbaA	AN7899	DbaE	Positive	TFup-RNA blot hybridization	TF perturbation	Low	Appl Environ Microbiol. 2012 Dec;78(23):8234-44.	23001671
AN7896	DbaA	AN7901	DbaG	Positive	TFup-RNA blot hybridization	TF perturbation	Low	Appl Environ Microbiol. 2012 Dec;78(23):8234-44.	23001671
AN7896	DbaA	AN7902	DbaH	Positive	TFup-RNA blot hybridization	TF perturbation	Low	Appl Environ Microbiol. 2012 Dec;78(23):8234-44.	23001671
AN7896	DbaA	AN7903	PkeA;DbaI	Positive	TFup-RNA blot hybridization	TF perturbation	Low	Appl Environ Microbiol. 2012 Dec;78(23):8234-44.	23001671
AN8694	McrA	AN0005	AN0005	Negative	TFdown-RNAseq	TF perturbation	High	Mol Microbiol. 2017 Jan;103(2):347-365.	27775185
AN8694	McrA	AN0006	AN0006	Negative	TFdown-RNAseq	TF perturbation	High	Mol Microbiol. 2017 Jan;103(2):347-365.	27775185
AN8694	McrA	AN0150	MdpG	Negative	TFdown-RNAseq	TF perturbation	High	Mol Microbiol. 2017 Jan;103(2):347-365.	27775185
AN8694	McrA	AN0169	AN0169	Positive	TFdown-RNAseq	TF perturbation	High	Mol Microbiol. 2017 Jan;103(2):347-365.	27775185
AN8694	McrA	AN0231	IvoB	Negative	TFdown-RNAseq	TF perturbation	High	Mol Microbiol. 2017 Jan;103(2):347-365.	27775185
AN8694	McrA	AN0300	AN0300	Positive	TFdown-RNAseq	TF perturbation	High	Mol Microbiol. 2017 Jan;103(2):347-365.	27775185
AN8694	McrA	AN0307	AN0307	Negative	TFdown-RNAseq	TF perturbation	High	Mol Microbiol. 2017 Jan;103(2):347-365.	27775185
AN8694	McrA	AN0338	CYP680A1	Negative	TFdown-RNAseq	TF perturbation	High	Mol Microbiol. 2017 Jan;103(2):347-365.	27775185
AN8694	McrA	AN0398	AN0398	Positive	TFdown-RNAseq	TF perturbation	High	Mol Microbiol. 2017 Jan;103(2):347-365.	27775185
AN8694	McrA	AN0457	AN0457	Negative	TFdown-RNAseq	TF perturbation	High	Mol Microbiol. 2017 Jan;103(2):347-365.	27775185
AN8694	McrA	AN0477	AN0477	Negative	TFdown-RNAseq	TF perturbation	High	Mol Microbiol. 2017 Jan;103(2):347-365.	27775185
AN8694	McrA	AN0482	AN0482	Negative	TFdown-RNAseq	TF perturbation	High	Mol Microbiol. 2017 Jan;103(2):347-365.	27775185
AN8694	McrA	AN0500	AN0500	Negative	TFdown-RNAseq	TF perturbation	High	Mol Microbiol. 2017 Jan;103(2):347-365.	27775185
AN8694	McrA	AN0501	AN0501	Negative	TFdown-RNAseq	TF perturbation	High	Mol Microbiol. 2017 Jan;103(2):347-365.	27775185
AN8694	McrA	AN0546	AN0546	Negative	TFdown-RNAseq	TF perturbation	High	Mol Microbiol. 2017 Jan;103(2):347-365.	27775185
AN8694	McrA	AN0567	AN0567	Negative	TFdown-RNAseq	TF perturbation	High	Mol Microbiol. 2017 Jan;103(2):347-365.	27775185
AN8694	McrA	AN0761	AN0761	Negative	TFdown-RNAseq	TF perturbation	High	Mol Microbiol. 2017 Jan;103(2):347-365.	27775185
AN8694	McrA	AN0799	AN0799	Negative	TFdown-RNAseq	TF perturbation	High	Mol Microbiol. 2017 Jan;103(2):347-365.	27775185
AN8694	McrA	AN0800	AN0800	Negative	TFdown-RNAseq	TF perturbation	High	Mol Microbiol. 2017 Jan;103(2):347-365.	27775185
AN8694	McrA	AN0801	AN0801	Negative	TFdown-RNAseq	TF perturbation	High	Mol Microbiol. 2017 Jan;103(2):347-365.	27775185
AN8694	McrA	AN0841	AN0841	Negative	TFdown-RNAseq	TF perturbation	High	Mol Microbiol. 2017 Jan;103(2):347-365.	27775185
AN8694	McrA	AN0904	AN0904	Negative	TFdown-RNAseq	TF perturbation	High	Mol Microbiol. 2017 Jan;103(2):347-365.	27775185
AN8694	McrA	AN0974	AN0974	Negative	TFdown-RNAseq	TF perturbation	High	Mol Microbiol. 2017 Jan;103(2):347-365.	27775185
AN8694	McrA	AN10021	MdpA	Negative	TFdown-RNAseq	TF perturbation	High	Mol Microbiol. 2017 Jan;103(2):347-365.	27775185
AN8694	McrA	AN10160	AN10160	Negative	TFdown-RNAseq	TF perturbation	High	Mol Microbiol. 2017 Jan;103(2):347-365.	27775185
AN8694	McrA	AN10238	Ngn21	Negative	TFdown-RNAseq	TF perturbation	High	Mol Microbiol. 2017 Jan;103(2):347-365.	27775185
AN8694	McrA	AN10311	MnpA	Negative	TFdown-RNAseq	TF perturbation	High	Mol Microbiol. 2017 Jan;103(2):347-365.	27775185
AN8694	McrA	AN10325	SrpkD	Negative	TFdown-RNAseq	TF perturbation	High	Mol Microbiol. 2017 Jan;103(2):347-365.	27775185
AN8694	McrA	AN10326	AN10326	Negative	TFdown-RNAseq	TF perturbation	High	Mol Microbiol. 2017 Jan;103(2):347-365.	27775185
AN8694	McrA	AN10372	AN10372	Positive	TFdown-RNAseq	TF perturbation	High	Mol Microbiol. 2017 Jan;103(2):347-365.	27775185
AN8694	McrA	AN10385	AN10385	Negative	TFdown-RNAseq	TF perturbation	High	Mol Microbiol. 2017 Jan;103(2):347-365.	27775185
AN8694	McrA	AN10386	AN10386	Negative	TFdown-RNAseq	TF perturbation	High	Mol Microbiol. 2017 Jan;103(2):347-365.	27775185
AN8694	McrA	AN10387	AN10387	Negative	TFdown-RNAseq	TF perturbation	High	Mol Microbiol. 2017 Jan;103(2):347-365.	27775185
AN8694	McrA	AN10391	AN10391	Negative	TFdown-RNAseq	TF perturbation	High	Mol Microbiol. 2017 Jan;103(2):347-365.	27775185
AN8694	McrA	AN10392	AN10392	Negative	TFdown-RNAseq	TF perturbation	High	Mol Microbiol. 2017 Jan;103(2):347-365.	27775185
AN8694	McrA	AN10398	AN10398	Negative	TFdown-RNAseq	TF perturbation	High	Mol Microbiol. 2017 Jan;103(2):347-365.	27775185
AN8694	McrA	AN10399	AN10399	Negative	TFdown-RNAseq	TF perturbation	High	Mol Microbiol. 2017 Jan;103(2):347-365.	27775185
AN8694	McrA	AN10448	TprA	Negative	TFdown-RNAseq	TF perturbation	High	Mol Microbiol. 2017 Jan;103(2):347-365.	27775185
AN8694	McrA	AN10494	AN10494	Positive	TFdown-RNAseq	TF perturbation	High	Mol Microbiol. 2017 Jan;103(2):347-365.	27775185
AN8694	McrA	AN10505	AN10505	Negative	TFdown-RNAseq	TF perturbation	High	Mol Microbiol. 2017 Jan;103(2):347-365.	27775185
AN8694	McrA	AN10573	IvoC	Negative	TFdown-RNAseq	TF perturbation	High	Mol Microbiol. 2017 Jan;103(2):347-365.	27775185
AN8694	McrA	AN10600	AN10600	Negative	TFdown-RNAseq	TF perturbation	High	Mol Microbiol. 2017 Jan;103(2):347-365.	27775185
AN8694	McrA	AN1073	AN1073	Negative	TFdown-RNAseq	TF perturbation	High	Mol Microbiol. 2017 Jan;103(2):347-365.	27775185
AN8694	McrA	AN10748	AN10748	Negative	TFdown-RNAseq	TF perturbation	High	Mol Microbiol. 2017 Jan;103(2):347-365.	27775185
AN8694	McrA	AN10819	FfkB	Negative	TFdown-RNAseq	TF perturbation	High	Mol Microbiol. 2017 Jan;103(2):347-365.	27775185
AN8694	McrA	AN10869	FfkE	Negative	TFdown-RNAseq	TF perturbation	High	Mol Microbiol. 2017 Jan;103(2):347-365.	27775185
AN8694	McrA	AN1087	CYP578B1	Negative	TFdown-RNAseq	TF perturbation	High	Mol Microbiol. 2017 Jan;103(2):347-365.	27775185
AN8694	McrA	AN10870	AN10870	Negative	TFdown-RNAseq	TF perturbation	High	Mol Microbiol. 2017 Jan;103(2):347-365.	27775185
AN8694	McrA	AN1088	AN1088	Negative	TFdown-RNAseq	TF perturbation	High	Mol Microbiol. 2017 Jan;103(2):347-365.	27775185
AN8694	McrA	AN10887	CYP5095B1	Negative	TFdown-RNAseq	TF perturbation	High	Mol Microbiol. 2017 Jan;103(2):347-365.	27775185
AN8694	McrA	AN10907	AN10907	Positive	TFdown-RNAseq	TF perturbation	High	Mol Microbiol. 2017 Jan;103(2):347-365.	27775185
AN8694	McrA	AN10928	AN10928	Negative	TFdown-RNAseq	TF perturbation	High	Mol Microbiol. 2017 Jan;103(2):347-365.	27775185
AN8694	McrA	AN10930	AN10930	Negative	TFdown-RNAseq	TF perturbation	High	Mol Microbiol. 2017 Jan;103(2):347-365.	27775185
AN8694	McrA	AN10973	AN10973	Negative	TFdown-RNAseq	TF perturbation	High	Mol Microbiol. 2017 Jan;103(2):347-365.	27775185
AN8694	McrA	AN11002	AN11002	Negative	TFdown-RNAseq	TF perturbation	High	Mol Microbiol. 2017 Jan;103(2):347-365.	27775185
AN8694	McrA	AN11018	AN11018	Negative	TFdown-RNAseq	TF perturbation	High	Mol Microbiol. 2017 Jan;103(2):347-365.	27775185
AN8694	McrA	AN11028	AN11028	Negative	TFdown-RNAseq	TF perturbation	High	Mol Microbiol. 2017 Jan;103(2):347-365.	27775185
AN8694	McrA	AN11031	AN11031	Negative	TFdown-RNAseq	TF perturbation	High	Mol Microbiol. 2017 Jan;103(2):347-365.	27775185
AN8694	McrA	AN11062	AN11062	Negative	TFdown-RNAseq	TF perturbation	High	Mol Microbiol. 2017 Jan;103(2):347-365.	27775185
AN8694	McrA	AN1107	AN1107	Negative	TFdown-RNAseq	TF perturbation	High	Mol Microbiol. 2017 Jan;103(2):347-365.	27775185
AN8694	McrA	AN11079	AN11079	Negative	TFdown-RNAseq	TF perturbation	High	Mol Microbiol. 2017 Jan;103(2):347-365.	27775185
AN8694	McrA	AN11080	AN11080	Negative	TFdown-RNAseq	TF perturbation	High	Mol Microbiol. 2017 Jan;103(2):347-365.	27775185
AN8694	McrA	AN11095	AN11095	Positive	TFdown-RNAseq	TF perturbation	High	Mol Microbiol. 2017 Jan;103(2):347-365.	27775185
AN8694	McrA	AN11143	GlaA	Negative	TFdown-RNAseq	TF perturbation	High	Mol Microbiol. 2017 Jan;103(2):347-365.	27775185
AN8694	McrA	AN11197	AN11197	Negative	TFdown-RNAseq	TF perturbation	High	Mol Microbiol. 2017 Jan;103(2):347-365.	27775185
AN8694	McrA	AN11210	AN11210	Negative	TFdown-RNAseq	TF perturbation	High	Mol Microbiol. 2017 Jan;103(2):347-365.	27775185
AN8694	McrA	AN11215	AN11215	Negative	TFdown-RNAseq	TF perturbation	High	Mol Microbiol. 2017 Jan;103(2):347-365.	27775185
AN8694	McrA	AN11221	AN11221	Negative	TFdown-RNAseq	TF perturbation	High	Mol Microbiol. 2017 Jan;103(2):347-365.	27775185
AN8694	McrA	AN11280	AN11280	Negative	TFdown-RNAseq	TF perturbation	High	Mol Microbiol. 2017 Jan;103(2):347-365.	27775185
AN8694	McrA	AN1131	AN1131	Negative	TFdown-RNAseq	TF perturbation	High	Mol Microbiol. 2017 Jan;103(2):347-365.	27775185
AN8694	McrA	AN11374	AN11374	Negative	TFdown-RNAseq	TF perturbation	High	Mol Microbiol. 2017 Jan;103(2):347-365.	27775185
AN8694	McrA	AN1142	AN1142	Negative	TFdown-RNAseq	TF perturbation	High	Mol Microbiol. 2017 Jan;103(2):347-365.	27775185
AN8694	McrA	AN11477	AN11477	Negative	TFdown-RNAseq	TF perturbation	High	Mol Microbiol. 2017 Jan;103(2):347-365.	27775185
AN8694	McrA	AN1160	AN1160	Negative	TFdown-RNAseq	TF perturbation	High	Mol Microbiol. 2017 Jan;103(2):347-365.	27775185
AN8694	McrA	AN11814	AN11814	Negative	TFdown-RNAseq	TF perturbation	High	Mol Microbiol. 2017 Jan;103(2):347-365.	27775185
AN8694	McrA	AN11874	AN11874	Negative	TFdown-RNAseq	TF perturbation	High	Mol Microbiol. 2017 Jan;103(2):347-365.	27775185
AN8694	McrA	AN11920	AN11920	Negative	TFdown-RNAseq	TF perturbation	High	Mol Microbiol. 2017 Jan;103(2):347-365.	27775185
AN8694	McrA	AN11977	AN11977	Negative	TFdown-RNAseq	TF perturbation	High	Mol Microbiol. 2017 Jan;103(2):347-365.	27775185
AN8694	McrA	AN11982	AN11982	Negative	TFdown-RNAseq	TF perturbation	High	Mol Microbiol. 2017 Jan;103(2):347-365.	27775185
AN8694	McrA	AN11999	AN11999	Negative	TFdown-RNAseq	TF perturbation	High	Mol Microbiol. 2017 Jan;103(2):347-365.	27775185
AN8694	McrA	AN12015	AN12015	Negative	TFdown-RNAseq	TF perturbation	High	Mol Microbiol. 2017 Jan;103(2):347-365.	27775185
AN8694	McrA	AN12016	AN12016	Negative	TFdown-RNAseq	TF perturbation	High	Mol Microbiol. 2017 Jan;103(2):347-365.	27775185
AN8694	McrA	AN12048	AN12048	Positive	TFdown-RNAseq	TF perturbation	High	Mol Microbiol. 2017 Jan;103(2):347-365.	27775185
AN8694	McrA	AN12088	AN12088	Negative	TFdown-RNAseq	TF perturbation	High	Mol Microbiol. 2017 Jan;103(2):347-365.	27775185
AN8694	McrA	AN12126	AN12126	Negative	TFdown-RNAseq	TF perturbation	High	Mol Microbiol. 2017 Jan;103(2):347-365.	27775185
AN8694	McrA	AN12170	AN12170	Negative	TFdown-RNAseq	TF perturbation	High	Mol Microbiol. 2017 Jan;103(2):347-365.	27775185
AN8694	McrA	AN12232	AN12232	Negative	TFdown-RNAseq	TF perturbation	High	Mol Microbiol. 2017 Jan;103(2):347-365.	27775185
AN8694	McrA	AN12284	AN12284	Negative	TFdown-RNAseq	TF perturbation	High	Mol Microbiol. 2017 Jan;103(2):347-365.	27775185
AN8694	McrA	AN12325	AN12325	Negative	TFdown-RNAseq	TF perturbation	High	Mol Microbiol. 2017 Jan;103(2):347-365.	27775185
AN8694	McrA	AN12371	AN12371	Negative	TFdown-RNAseq	TF perturbation	High	Mol Microbiol. 2017 Jan;103(2):347-365.	27775185
AN8694	McrA	AN12374	AN12374	Negative	TFdown-RNAseq	TF perturbation	High	Mol Microbiol. 2017 Jan;103(2):347-365.	27775185
AN8694	McrA	AN12385	AN12385	Negative	TFdown-RNAseq	TF perturbation	High	Mol Microbiol. 2017 Jan;103(2):347-365.	27775185
AN8694	McrA	AN12388	AN12388	Negative	TFdown-RNAseq	TF perturbation	High	Mol Microbiol. 2017 Jan;103(2):347-365.	27775185
AN8694	McrA	AN12400	AN12400	Negative	TFdown-RNAseq	TF perturbation	High	Mol Microbiol. 2017 Jan;103(2):347-365.	27775185
AN8694	McrA	AN12402	XptB	Negative	TFdown-RNAseq	TF perturbation	High	Mol Microbiol. 2017 Jan;103(2):347-365.	27775185
AN8694	McrA	AN12458	AN12458	Positive	TFdown-RNAseq	TF perturbation	High	Mol Microbiol. 2017 Jan;103(2):347-365.	27775185
AN8694	McrA	AN12488	AN12488	Negative	TFdown-RNAseq	TF perturbation	High	Mol Microbiol. 2017 Jan;103(2):347-365.	27775185
AN8694	McrA	AN1310	AN1310	Negative	TFdown-RNAseq	TF perturbation	High	Mol Microbiol. 2017 Jan;103(2):347-365.	27775185
AN8694	McrA	AN1322	AN1322	Negative	TFdown-RNAseq	TF perturbation	High	Mol Microbiol. 2017 Jan;103(2):347-365.	27775185
AN8694	McrA	AN1338	AN1338	Negative	TFdown-RNAseq	TF perturbation	High	Mol Microbiol. 2017 Jan;103(2):347-365.	27775185
AN8694	McrA	AN1550	AN1550	Negative	TFdown-RNAseq	TF perturbation	High	Mol Microbiol. 2017 Jan;103(2):347-365.	27775185
AN8694	McrA	AN1567	AN1567	Positive	TFdown-RNAseq	TF perturbation	High	Mol Microbiol. 2017 Jan;103(2):347-365.	27775185
AN8694	McrA	AN1580	AN1580	Negative	TFdown-RNAseq	TF perturbation	High	Mol Microbiol. 2017 Jan;103(2):347-365.	27775185
AN8694	McrA	AN1587	AN1587	Negative	TFdown-RNAseq	TF perturbation	High	Mol Microbiol. 2017 Jan;103(2):347-365.	27775185
AN8694	McrA	AN1588	AN1588	Negative	TFdown-RNAseq	TF perturbation	High	Mol Microbiol. 2017 Jan;103(2):347-365.	27775185
AN8694	McrA	AN1589	AN1589	Negative	TFdown-RNAseq	TF perturbation	High	Mol Microbiol. 2017 Jan;103(2):347-365.	27775185
AN8694	McrA	AN1599	PbcR	Negative	TFdown-RNAseq	TF perturbation	High	Mol Microbiol. 2017 Jan;103(2):347-365.	27775185
AN8694	McrA	AN1603	AN1603	Negative	TFdown-RNAseq	TF perturbation	High	Mol Microbiol. 2017 Jan;103(2):347-365.	27775185
AN8694	McrA	AN1604	AgnE	Negative	TFdown-RNAseq	TF perturbation	High	Mol Microbiol. 2017 Jan;103(2):347-365.	27775185
AN8694	McrA	AN1612	AN1612	Negative	TFdown-RNAseq	TF perturbation	High	Mol Microbiol. 2017 Jan;103(2):347-365.	27775185
AN8694	McrA	AN1615	AN1615	Negative	TFdown-RNAseq	TF perturbation	High	Mol Microbiol. 2017 Jan;103(2):347-365.	27775185
AN8694	McrA	AN1622	AN1622	Negative	TFdown-RNAseq	TF perturbation	High	Mol Microbiol. 2017 Jan;103(2):347-365.	27775185
AN8694	McrA	AN1714	AN1714	Negative	TFdown-RNAseq	TF perturbation	High	Mol Microbiol. 2017 Jan;103(2):347-365.	27775185
AN8694	McrA	AN1716	AN1716	Negative	TFdown-RNAseq	TF perturbation	High	Mol Microbiol. 2017 Jan;103(2):347-365.	27775185
AN8694	McrA	AN1718	AN1718	Negative	TFdown-RNAseq	TF perturbation	High	Mol Microbiol. 2017 Jan;103(2):347-365.	27775185
AN8694	McrA	AN1737	CYP567C1	Negative	TFdown-RNAseq	TF perturbation	High	Mol Microbiol. 2017 Jan;103(2):347-365.	27775185
AN8694	McrA	AN1738	AN1738	Negative	TFdown-RNAseq	TF perturbation	High	Mol Microbiol. 2017 Jan;103(2):347-365.	27775185
AN8694	McrA	AN1786	AN1786	Negative	TFdown-RNAseq	TF perturbation	High	Mol Microbiol. 2017 Jan;103(2):347-365.	27775185
AN8694	McrA	AN1787	AN1787	Negative	TFdown-RNAseq	TF perturbation	High	Mol Microbiol. 2017 Jan;103(2):347-365.	27775185
AN8694	McrA	AN1789	FfkD	Negative	TFdown-RNAseq	TF perturbation	High	Mol Microbiol. 2017 Jan;103(2):347-365.	27775185
AN8694	McrA	AN1790	AN1790	Negative	TFdown-RNAseq	TF perturbation	High	Mol Microbiol. 2017 Jan;103(2):347-365.	27775185
AN8694	McrA	AN1793	AN1793	Positive	TFdown-RNAseq	TF perturbation	High	Mol Microbiol. 2017 Jan;103(2):347-365.	27775185
AN8694	McrA	AN1806	AN1806	Negative	TFdown-RNAseq	TF perturbation	High	Mol Microbiol. 2017 Jan;103(2):347-365.	27775185
AN8694	McrA	AN1808	AN1808	Negative	TFdown-RNAseq	TF perturbation	High	Mol Microbiol. 2017 Jan;103(2):347-365.	27775185
AN8694	McrA	AN1809	AN1809	Negative	TFdown-RNAseq	TF perturbation	High	Mol Microbiol. 2017 Jan;103(2):347-365.	27775185
AN8694	McrA	AN1839	AcpB	Negative	TFdown-RNAseq	TF perturbation	High	Mol Microbiol. 2017 Jan;103(2):347-365.	27775185
AN8694	McrA	AN1870	AN1870	Negative	TFdown-RNAseq	TF perturbation	High	Mol Microbiol. 2017 Jan;103(2):347-365.	27775185
AN8694	McrA	AN1941	AN1941	Negative	TFdown-RNAseq	TF perturbation	High	Mol Microbiol. 2017 Jan;103(2):347-365.	27775185
AN8694	McrA	AN1942	AN1942	Negative	TFdown-RNAseq	TF perturbation	High	Mol Microbiol. 2017 Jan;103(2):347-365.	27775185
AN8694	McrA	AN1946	AN1946	Negative	TFdown-RNAseq	TF perturbation	High	Mol Microbiol. 2017 Jan;103(2):347-365.	27775185
AN8694	McrA	AN1955	AN1955	Negative	TFdown-RNAseq	TF perturbation	High	Mol Microbiol. 2017 Jan;103(2):347-365.	27775185
AN8694	McrA	AN1958	AN1958	Negative	TFdown-RNAseq	TF perturbation	High	Mol Microbiol. 2017 Jan;103(2):347-365.	27775185
AN8694	McrA	AN20000	NdhDL	Negative	TFdown-RNAseq	TF perturbation	High	Mol Microbiol. 2017 Jan;103(2):347-365.	27775185
AN8694	McrA	AN20001	NdhE	Negative	TFdown-RNAseq	TF perturbation	High	Mol Microbiol. 2017 Jan;103(2):347-365.	27775185
AN8694	McrA	AN20004	URFA3	Negative	TFdown-RNAseq	TF perturbation	High	Mol Microbiol. 2017 Jan;103(2):347-365.	27775185
AN8694	McrA	AN20007	NdhA	Negative	TFdown-RNAseq	TF perturbation	High	Mol Microbiol. 2017 Jan;103(2):347-365.	27775185
AN8694	McrA	AN20012	OxiC	Negative	TFdown-RNAseq	TF perturbation	High	Mol Microbiol. 2017 Jan;103(2):347-365.	27775185
AN8694	McrA	AN20013	AN20013	Negative	TFdown-RNAseq	TF perturbation	High	Mol Microbiol. 2017 Jan;103(2):347-365.	27775185
AN8694	McrA	AN20014	OxiA	Negative	TFdown-RNAseq	TF perturbation	High	Mol Microbiol. 2017 Jan;103(2):347-365.	27775185
AN8694	McrA	AN20017	Atp9	Negative	TFdown-RNAseq	TF perturbation	High	Mol Microbiol. 2017 Jan;103(2):347-365.	27775185
AN8694	McrA	AN20019	OxiB	Negative	TFdown-RNAseq	TF perturbation	High	Mol Microbiol. 2017 Jan;103(2):347-365.	27775185
AN8694	McrA	AN2025	AN2025	Negative	TFdown-RNAseq	TF perturbation	High	Mol Microbiol. 2017 Jan;103(2):347-365.	27775185
AN8694	McrA	AN2036	AN2036	Negative	TFdown-RNAseq	TF perturbation	High	Mol Microbiol. 2017 Jan;103(2):347-365.	27775185
AN8694	McrA	AN2041	AN2041	Negative	TFdown-RNAseq	TF perturbation	High	Mol Microbiol. 2017 Jan;103(2):347-365.	27775185
AN8694	McrA	AN2074	AN2074	Negative	TFdown-RNAseq	TF perturbation	High	Mol Microbiol. 2017 Jan;103(2):347-365.	27775185
AN8694	McrA	AN2075	AN2075	Negative	TFdown-RNAseq	TF perturbation	High	Mol Microbiol. 2017 Jan;103(2):347-365.	27775185
AN8694	McrA	AN2195	AN2195	Negative	TFdown-RNAseq	TF perturbation	High	Mol Microbiol. 2017 Jan;103(2):347-365.	27775185
AN8694	McrA	AN2228	AN2228	Negative	TFdown-RNAseq	TF perturbation	High	Mol Microbiol. 2017 Jan;103(2):347-365.	27775185
AN8694	McrA	AN2319	AN2319	Positive	TFdown-RNAseq	TF perturbation	High	Mol Microbiol. 2017 Jan;103(2):347-365.	27775185
AN8694	McrA	AN2352	AN2352	Negative	TFdown-RNAseq	TF perturbation	High	Mol Microbiol. 2017 Jan;103(2):347-365.	27775185
AN8694	McrA	AN2373	FfkC	Negative	TFdown-RNAseq	TF perturbation	High	Mol Microbiol. 2017 Jan;103(2):347-365.	27775185
AN8694	McrA	AN2377	AN2377	Negative	TFdown-RNAseq	TF perturbation	High	Mol Microbiol. 2017 Jan;103(2):347-365.	27775185
AN8694	McrA	AN2383	AN2383	Negative	TFdown-RNAseq	TF perturbation	High	Mol Microbiol. 2017 Jan;103(2):347-365.	27775185
AN8694	McrA	AN2384	AN2384	Negative	TFdown-RNAseq	TF perturbation	High	Mol Microbiol. 2017 Jan;103(2):347-365.	27775185
AN8694	McrA	AN2388	AN2388	Negative	TFdown-RNAseq	TF perturbation	High	Mol Microbiol. 2017 Jan;103(2):347-365.	27775185
AN8694	McrA	AN2392	AN2392	Positive	TFdown-RNAseq	TF perturbation	High	Mol Microbiol. 2017 Jan;103(2):347-365.	27775185
AN8694	McrA	AN2407	AN2407	Negative	TFdown-RNAseq	TF perturbation	High	Mol Microbiol. 2017 Jan;103(2):347-365.	27775185
AN8694	McrA	AN2424	AN2424	Negative	TFdown-RNAseq	TF perturbation	High	Mol Microbiol. 2017 Jan;103(2):347-365.	27775185
AN8694	McrA	AN2506	AN2506	Negative	TFdown-RNAseq	TF perturbation	High	Mol Microbiol. 2017 Jan;103(2):347-365.	27775185
AN8694	McrA	AN2533	AN2533	Negative	TFdown-RNAseq	TF perturbation	High	Mol Microbiol. 2017 Jan;103(2):347-365.	27775185
AN8694	McrA	AN2545	EasA	Negative	TFdown-RNAseq	TF perturbation	High	Mol Microbiol. 2017 Jan;103(2):347-365.	27775185
AN8694	McrA	AN2547	EasB	Negative	TFdown-RNAseq	TF perturbation	High	Mol Microbiol. 2017 Jan;103(2):347-365.	27775185
AN8694	McrA	AN2548	EasC	Negative	TFdown-RNAseq	TF perturbation	High	Mol Microbiol. 2017 Jan;103(2):347-365.	27775185
AN8694	McrA	AN2549	EasD	Negative	TFdown-RNAseq	TF perturbation	High	Mol Microbiol. 2017 Jan;103(2):347-365.	27775185
AN8694	McrA	AN2557	AN2557	Negative	TFdown-RNAseq	TF perturbation	High	Mol Microbiol. 2017 Jan;103(2):347-365.	27775185
AN8694	McrA	AN2560	AN2560	Negative	TFdown-RNAseq	TF perturbation	High	Mol Microbiol. 2017 Jan;103(2):347-365.	27775185
AN8694	McrA	AN2565	AN2565	Negative	TFdown-RNAseq	TF perturbation	High	Mol Microbiol. 2017 Jan;103(2):347-365.	27775185
AN8694	McrA	AN2593	AN2593	Negative	TFdown-RNAseq	TF perturbation	High	Mol Microbiol. 2017 Jan;103(2):347-365.	27775185
AN8694	McrA	AN2596	CYP646A1	Positive	TFdown-RNAseq	TF perturbation	High	Mol Microbiol. 2017 Jan;103(2):347-365.	27775185
AN8694	McrA	AN2598	AN2598	Positive	TFdown-RNAseq	TF perturbation	High	Mol Microbiol. 2017 Jan;103(2):347-365.	27775185
AN8694	McrA	AN2604	AN2604	Negative	TFdown-RNAseq	TF perturbation	High	Mol Microbiol. 2017 Jan;103(2):347-365.	27775185
AN8694	McrA	AN2609	AN2609	Negative	TFdown-RNAseq	TF perturbation	High	Mol Microbiol. 2017 Jan;103(2):347-365.	27775185
AN8694	McrA	AN2621	AcvA	Negative	TFdown-RNAseq	TF perturbation	High	Mol Microbiol. 2017 Jan;103(2):347-365.	27775185
AN8694	McrA	AN2629	AN2629	Negative	TFdown-RNAseq	TF perturbation	High	Mol Microbiol. 2017 Jan;103(2):347-365.	27775185
AN8694	McrA	AN2698	AN2698	Negative	TFdown-RNAseq	TF perturbation	High	Mol Microbiol. 2017 Jan;103(2):347-365.	27775185
AN8694	McrA	AN2777	AN2777	Negative	TFdown-RNAseq	TF perturbation	High	Mol Microbiol. 2017 Jan;103(2):347-365.	27775185
AN8694	McrA	AN2778	AN2778	Negative	TFdown-RNAseq	TF perturbation	High	Mol Microbiol. 2017 Jan;103(2):347-365.	27775185
AN8694	McrA	AN2779	AN2779	Negative	TFdown-RNAseq	TF perturbation	High	Mol Microbiol. 2017 Jan;103(2):347-365.	27775185
AN8694	McrA	AN2798	AN2798	Positive	TFdown-RNAseq	TF perturbation	High	Mol Microbiol. 2017 Jan;103(2):347-365.	27775185
AN8694	McrA	AN2808	AN2808	Negative	TFdown-RNAseq	TF perturbation	High	Mol Microbiol. 2017 Jan;103(2):347-365.	27775185
AN8694	McrA	AN2810	AN2810	Negative	TFdown-RNAseq	TF perturbation	High	Mol Microbiol. 2017 Jan;103(2):347-365.	27775185
AN8694	McrA	AN2818	AN2818	Positive	TFdown-RNAseq	TF perturbation	High	Mol Microbiol. 2017 Jan;103(2):347-365.	27775185
AN8694	McrA	AN2844	AN2844	Positive	TFdown-RNAseq	TF perturbation	High	Mol Microbiol. 2017 Jan;103(2):347-365.	27775185
AN8694	McrA	AN2921	AN2921	Negative	TFdown-RNAseq	TF perturbation	High	Mol Microbiol. 2017 Jan;103(2):347-365.	27775185
AN8694	McrA	AN2924	AN2924	Negative	TFdown-RNAseq	TF perturbation	High	Mol Microbiol. 2017 Jan;103(2):347-365.	27775185
AN8694	McrA	AN2941	AN2941	Negative	TFdown-RNAseq	TF perturbation	High	Mol Microbiol. 2017 Jan;103(2):347-365.	27775185
AN8694	McrA	AN2956	AN2956	Negative	TFdown-RNAseq	TF perturbation	High	Mol Microbiol. 2017 Jan;103(2):347-365.	27775185
AN8694	McrA	AN2958	AN2958	Negative	TFdown-RNAseq	TF perturbation	High	Mol Microbiol. 2017 Jan;103(2):347-365.	27775185
AN8694	McrA	AN3021	AN3021	Negative	TFdown-RNAseq	TF perturbation	High	Mol Microbiol. 2017 Jan;103(2):347-365.	27775185
AN8694	McrA	AN3141	AN3141	Negative	TFdown-RNAseq	TF perturbation	High	Mol Microbiol. 2017 Jan;103(2):347-365.	27775185
AN8694	McrA	AN3182	AN3182	Negative	TFdown-RNAseq	TF perturbation	High	Mol Microbiol. 2017 Jan;103(2):347-365.	27775185
AN8694	McrA	AN3201	LacD;BgaD	Negative	TFdown-RNAseq	TF perturbation	High	Mol Microbiol. 2017 Jan;103(2):347-365.	27775185
AN8694	McrA	AN3207	AN3207	Positive	TFdown-RNAseq	TF perturbation	High	Mol Microbiol. 2017 Jan;103(2):347-365.	27775185
AN8694	McrA	AN3227	PkfD	Negative	TFdown-RNAseq	TF perturbation	High	Mol Microbiol. 2017 Jan;103(2):347-365.	27775185
AN8694	McrA	AN3228	PkfE	Negative	TFdown-RNAseq	TF perturbation	High	Mol Microbiol. 2017 Jan;103(2):347-365.	27775185
AN8694	McrA	AN3230	PkfA	Negative	TFdown-RNAseq	TF perturbation	High	Mol Microbiol. 2017 Jan;103(2):347-365.	27775185
AN8694	McrA	AN3251	AN3251	Positive	TFdown-RNAseq	TF perturbation	High	Mol Microbiol. 2017 Jan;103(2):347-365.	27775185
AN8694	McrA	AN3259	AN3259	Positive	TFdown-RNAseq	TF perturbation	High	Mol Microbiol. 2017 Jan;103(2):347-365.	27775185
AN8694	McrA	AN3318	AN3318	Negative	TFdown-RNAseq	TF perturbation	High	Mol Microbiol. 2017 Jan;103(2):347-365.	27775185
AN8694	McrA	AN3322	AN3322	Negative	TFdown-RNAseq	TF perturbation	High	Mol Microbiol. 2017 Jan;103(2):347-365.	27775185
AN8694	McrA	AN3325	AN3325	Negative	TFdown-RNAseq	TF perturbation	High	Mol Microbiol. 2017 Jan;103(2):347-365.	27775185
AN8694	McrA	AN3329	AN3329	Negative	TFdown-RNAseq	TF perturbation	High	Mol Microbiol. 2017 Jan;103(2):347-365.	27775185
AN8694	McrA	AN3330	AN3330	Negative	TFdown-RNAseq	TF perturbation	High	Mol Microbiol. 2017 Jan;103(2):347-365.	27775185
AN8694	McrA	AN3349	CYP659A1	Negative	TFdown-RNAseq	TF perturbation	High	Mol Microbiol. 2017 Jan;103(2):347-365.	27775185
AN8694	McrA	AN3351	AN3351	Negative	TFdown-RNAseq	TF perturbation	High	Mol Microbiol. 2017 Jan;103(2):347-365.	27775185
AN8694	McrA	AN3380	PkiB	Negative	TFdown-RNAseq	TF perturbation	High	Mol Microbiol. 2017 Jan;103(2):347-365.	27775185
AN8694	McrA	AN3386	AN3386	Negative	TFdown-RNAseq	TF perturbation	High	Mol Microbiol. 2017 Jan;103(2):347-365.	27775185
AN8694	McrA	AN3394	CYP620D1	Negative	TFdown-RNAseq	TF perturbation	High	Mol Microbiol. 2017 Jan;103(2):347-365.	27775185
AN8694	McrA	AN3395	AN3395	Negative	TFdown-RNAseq	TF perturbation	High	Mol Microbiol. 2017 Jan;103(2):347-365.	27775185
AN8694	McrA	AN3490	AN3490	Negative	TFdown-RNAseq	TF perturbation	High	Mol Microbiol. 2017 Jan;103(2):347-365.	27775185
AN8694	McrA	AN3491	AN3491	Negative	TFdown-RNAseq	TF perturbation	High	Mol Microbiol. 2017 Jan;103(2):347-365.	27775185
AN8694	McrA	AN3493	AN3493	Negative	TFdown-RNAseq	TF perturbation	High	Mol Microbiol. 2017 Jan;103(2):347-365.	27775185
AN8694	McrA	AN3496	InpB	Negative	TFdown-RNAseq	TF perturbation	High	Mol Microbiol. 2017 Jan;103(2):347-365.	27775185
AN8694	McrA	AN3513	AN3513	Negative	TFdown-RNAseq	TF perturbation	High	Mol Microbiol. 2017 Jan;103(2):347-365.	27775185
AN8694	McrA	AN3517	AN3517	Negative	TFdown-RNAseq	TF perturbation	High	Mol Microbiol. 2017 Jan;103(2):347-365.	27775185
AN8694	McrA	AN3518	AN3518	Negative	TFdown-RNAseq	TF perturbation	High	Mol Microbiol. 2017 Jan;103(2):347-365.	27775185
AN8694	McrA	AN3519	AN3519	Negative	TFdown-RNAseq	TF perturbation	High	Mol Microbiol. 2017 Jan;103(2):347-365.	27775185
AN8694	McrA	AN3524	AN3524	Negative	TFdown-RNAseq	TF perturbation	High	Mol Microbiol. 2017 Jan;103(2):347-365.	27775185
AN8694	McrA	AN3525	AN3525	Negative	TFdown-RNAseq	TF perturbation	High	Mol Microbiol. 2017 Jan;103(2):347-365.	27775185
AN8694	McrA	AN3528	AN3528	Negative	TFdown-RNAseq	TF perturbation	High	Mol Microbiol. 2017 Jan;103(2):347-365.	27775185
AN8694	McrA	AN3530	AN3530	Negative	TFdown-RNAseq	TF perturbation	High	Mol Microbiol. 2017 Jan;103(2):347-365.	27775185
AN8694	McrA	AN3548	AN3548	Positive	TFdown-RNAseq	TF perturbation	High	Mol Microbiol. 2017 Jan;103(2):347-365.	27775185
AN8694	McrA	AN3551	AN3551	Negative	TFdown-RNAseq	TF perturbation	High	Mol Microbiol. 2017 Jan;103(2):347-365.	27775185
AN8694	McrA	AN3552	AN3552	Negative	TFdown-RNAseq	TF perturbation	High	Mol Microbiol. 2017 Jan;103(2):347-365.	27775185
AN8694	McrA	AN3553	AN3553	Negative	TFdown-RNAseq	TF perturbation	High	Mol Microbiol. 2017 Jan;103(2):347-365.	27775185
AN8694	McrA	AN3554	AN3554	Negative	TFdown-RNAseq	TF perturbation	High	Mol Microbiol. 2017 Jan;103(2):347-365.	27775185
AN8694	McrA	AN3557	AN3557	Negative	TFdown-RNAseq	TF perturbation	High	Mol Microbiol. 2017 Jan;103(2):347-365.	27775185
AN8694	McrA	AN3567	AN3567	Positive	TFdown-RNAseq	TF perturbation	High	Mol Microbiol. 2017 Jan;103(2):347-365.	27775185
AN8694	McrA	AN3568	AN3568	Negative	TFdown-RNAseq	TF perturbation	High	Mol Microbiol. 2017 Jan;103(2):347-365.	27775185
AN8694	McrA	AN3585	AN3585	Negative	TFdown-RNAseq	TF perturbation	High	Mol Microbiol. 2017 Jan;103(2):347-365.	27775185
AN8694	McrA	AN3704	AN3704	Negative	TFdown-RNAseq	TF perturbation	High	Mol Microbiol. 2017 Jan;103(2):347-365.	27775185
AN8694	McrA	AN3769	AN3769	Negative	TFdown-RNAseq	TF perturbation	High	Mol Microbiol. 2017 Jan;103(2):347-365.	27775185
AN8694	McrA	AN3816	AN3816	Negative	TFdown-RNAseq	TF perturbation	High	Mol Microbiol. 2017 Jan;103(2):347-365.	27775185
AN8694	McrA	AN3873	AN3873	Positive	TFdown-RNAseq	TF perturbation	High	Mol Microbiol. 2017 Jan;103(2):347-365.	27775185
AN8694	McrA	AN3961	AN3961	Negative	TFdown-RNAseq	TF perturbation	High	Mol Microbiol. 2017 Jan;103(2):347-365.	27775185
AN8694	McrA	AN3983	AN3983	Negative	TFdown-RNAseq	TF perturbation	High	Mol Microbiol. 2017 Jan;103(2):347-365.	27775185
AN8694	McrA	AN3988	AN3988	Negative	TFdown-RNAseq	TF perturbation	High	Mol Microbiol. 2017 Jan;103(2):347-365.	27775185
AN8694	McrA	AN3992	AN3992	Negative	TFdown-RNAseq	TF perturbation	High	Mol Microbiol. 2017 Jan;103(2):347-365.	27775185
AN8694	McrA	AN3996	AN3996	Negative	TFdown-RNAseq	TF perturbation	High	Mol Microbiol. 2017 Jan;103(2):347-365.	27775185
AN8694	McrA	AN4008	AN4008	Negative	TFdown-RNAseq	TF perturbation	High	Mol Microbiol. 2017 Jan;103(2):347-365.	27775185
AN8694	McrA	AN4049	AN4049	Positive	TFdown-RNAseq	TF perturbation	High	Mol Microbiol. 2017 Jan;103(2):347-365.	27775185
AN8694	McrA	AN4109	AN4109	Negative	TFdown-RNAseq	TF perturbation	High	Mol Microbiol. 2017 Jan;103(2):347-365.	27775185
AN8694	McrA	AN4110	FmoB	Negative	TFdown-RNAseq	TF perturbation	High	Mol Microbiol. 2017 Jan;103(2):347-365.	27775185
AN8694	McrA	AN4111	AN4111	Negative	TFdown-RNAseq	TF perturbation	High	Mol Microbiol. 2017 Jan;103(2):347-365.	27775185
AN8694	McrA	AN4195	AN4195	Negative	TFdown-RNAseq	TF perturbation	High	Mol Microbiol. 2017 Jan;103(2):347-365.	27775185
AN8694	McrA	AN4198	AN4198	Negative	TFdown-RNAseq	TF perturbation	High	Mol Microbiol. 2017 Jan;103(2):347-365.	27775185
AN8694	McrA	AN4246	AN4246	Negative	TFdown-RNAseq	TF perturbation	High	Mol Microbiol. 2017 Jan;103(2):347-365.	27775185
AN8694	McrA	AN4338	AN4338	Negative	TFdown-RNAseq	TF perturbation	High	Mol Microbiol. 2017 Jan;103(2):347-365.	27775185
AN8694	McrA	AN4339	AN4339	Negative	TFdown-RNAseq	TF perturbation	High	Mol Microbiol. 2017 Jan;103(2):347-365.	27775185
AN8694	McrA	AN4357	AN4357	Negative	TFdown-RNAseq	TF perturbation	High	Mol Microbiol. 2017 Jan;103(2):347-365.	27775185
AN8694	McrA	AN4444	AN4444	Positive	TFdown-RNAseq	TF perturbation	High	Mol Microbiol. 2017 Jan;103(2):347-365.	27775185
AN8694	McrA	AN4521	FhpA	Negative	TFdown-RNAseq	TF perturbation	High	Mol Microbiol. 2017 Jan;103(2):347-365.	27775185
AN8694	McrA	AN4527	AN4527	Negative	TFdown-RNAseq	TF perturbation	High	Mol Microbiol. 2017 Jan;103(2):347-365.	27775185
AN8694	McrA	AN4630	AN4630	Negative	TFdown-RNAseq	TF perturbation	High	Mol Microbiol. 2017 Jan;103(2):347-365.	27775185
AN8694	McrA	AN4649	AN4649	Negative	TFdown-RNAseq	TF perturbation	High	Mol Microbiol. 2017 Jan;103(2):347-365.	27775185
AN8694	McrA	AN4722	AN4722	Negative	TFdown-RNAseq	TF perturbation	High	Mol Microbiol. 2017 Jan;103(2):347-365.	27775185
AN8694	McrA	AN4801	AN4801	Negative	TFdown-RNAseq	TF perturbation	High	Mol Microbiol. 2017 Jan;103(2):347-365.	27775185
AN8694	McrA	AN4879	AN4879	Negative	TFdown-RNAseq	TF perturbation	High	Mol Microbiol. 2017 Jan;103(2):347-365.	27775185
AN8694	McrA	AN5037	AN5037	Negative	TFdown-RNAseq	TF perturbation	High	Mol Microbiol. 2017 Jan;103(2):347-365.	27775185
AN8694	McrA	AN5055	AN5055	Negative	TFdown-RNAseq	TF perturbation	High	Mol Microbiol. 2017 Jan;103(2):347-365.	27775185
AN8694	McrA	AN5067	AN5067	Positive	TFdown-RNAseq	TF perturbation	High	Mol Microbiol. 2017 Jan;103(2):347-365.	27775185
AN8694	McrA	AN5088	AN5088	Negative	TFdown-RNAseq	TF perturbation	High	Mol Microbiol. 2017 Jan;103(2):347-365.	27775185
AN8694	McrA	AN5149	AN5149	Negative	TFdown-RNAseq	TF perturbation	High	Mol Microbiol. 2017 Jan;103(2):347-365.	27775185
AN8694	McrA	AN5170	RosA	Negative	TFdown-RNAseq	TF perturbation	High	Mol Microbiol. 2017 Jan;103(2):347-365.	27775185
AN8694	McrA	AN5172	AN5172	Negative	TFdown-RNAseq	TF perturbation	High	Mol Microbiol. 2017 Jan;103(2):347-365.	27775185
AN8694	McrA	AN5244	AN5244	Negative	TFdown-RNAseq	TF perturbation	High	Mol Microbiol. 2017 Jan;103(2):347-365.	27775185
AN8694	McrA	AN5245	AN5245	Negative	TFdown-RNAseq	TF perturbation	High	Mol Microbiol. 2017 Jan;103(2):347-365.	27775185
AN8694	McrA	AN5251	AN5251	Negative	TFdown-RNAseq	TF perturbation	High	Mol Microbiol. 2017 Jan;103(2):347-365.	27775185
AN8694	McrA	AN5290	AN5290	Negative	TFdown-RNAseq	TF perturbation	High	Mol Microbiol. 2017 Jan;103(2):347-365.	27775185
AN8694	McrA	AN5314	AN5314	Negative	TFdown-RNAseq	TF perturbation	High	Mol Microbiol. 2017 Jan;103(2):347-365.	27775185
AN8694	McrA	AN5373	AN5373	Negative	TFdown-RNAseq	TF perturbation	High	Mol Microbiol. 2017 Jan;103(2):347-365.	27775185
AN8694	McrA	AN5396	AN5396	Negative	TFdown-RNAseq	TF perturbation	High	Mol Microbiol. 2017 Jan;103(2):347-365.	27775185
AN8694	McrA	AN5400	AN5400	Negative	TFdown-RNAseq	TF perturbation	High	Mol Microbiol. 2017 Jan;103(2):347-365.	27775185
AN8694	McrA	AN5413	AN5413	Negative	TFdown-RNAseq	TF perturbation	High	Mol Microbiol. 2017 Jan;103(2):347-365.	27775185
AN8694	McrA	AN5421	AN5421	Negative	TFdown-RNAseq	TF perturbation	High	Mol Microbiol. 2017 Jan;103(2):347-365.	27775185
AN8694	McrA	AN5422	AN5422	Negative	TFdown-RNAseq	TF perturbation	High	Mol Microbiol. 2017 Jan;103(2):347-365.	27775185
AN8694	McrA	AN5424	AN5424	Negative	TFdown-RNAseq	TF perturbation	High	Mol Microbiol. 2017 Jan;103(2):347-365.	27775185
AN8694	McrA	AN5430	AN5430	Negative	TFdown-RNAseq	TF perturbation	High	Mol Microbiol. 2017 Jan;103(2):347-365.	27775185
AN8694	McrA	AN5437	AN5437	Negative	TFdown-RNAseq	TF perturbation	High	Mol Microbiol. 2017 Jan;103(2):347-365.	27775185
AN8694	McrA	AN5467	AN5467	Positive	TFdown-RNAseq	TF perturbation	High	Mol Microbiol. 2017 Jan;103(2):347-365.	27775185
AN8694	McrA	AN5478	CYP539A4P	Negative	TFdown-RNAseq	TF perturbation	High	Mol Microbiol. 2017 Jan;103(2):347-365.	27775185
AN8694	McrA	AN5487	AN5487	Negative	TFdown-RNAseq	TF perturbation	High	Mol Microbiol. 2017 Jan;103(2):347-365.	27775185
AN8694	McrA	AN5490	AN5490	Negative	TFdown-RNAseq	TF perturbation	High	Mol Microbiol. 2017 Jan;103(2):347-365.	27775185
AN8694	McrA	AN5508	GprN	Negative	TFdown-RNAseq	TF perturbation	High	Mol Microbiol. 2017 Jan;103(2):347-365.	27775185
AN8694	McrA	AN5542	AN5542	Positive	TFdown-RNAseq	TF perturbation	High	Mol Microbiol. 2017 Jan;103(2):347-365.	27775185
AN8694	McrA	AN5553	CYP5080D1	Negative	TFdown-RNAseq	TF perturbation	High	Mol Microbiol. 2017 Jan;103(2):347-365.	27775185
AN8694	McrA	AN5622	AN5622	Negative	TFdown-RNAseq	TF perturbation	High	Mol Microbiol. 2017 Jan;103(2):347-365.	27775185
AN8694	McrA	AN5664	AN5664	Negative	TFdown-RNAseq	TF perturbation	High	Mol Microbiol. 2017 Jan;103(2):347-365.	27775185
AN8694	McrA	AN5665	CYP531D2	Negative	TFdown-RNAseq	TF perturbation	High	Mol Microbiol. 2017 Jan;103(2):347-365.	27775185
AN8694	McrA	AN5689	AN5689	Negative	TFdown-RNAseq	TF perturbation	High	Mol Microbiol. 2017 Jan;103(2):347-365.	27775185
AN8694	McrA	AN5762	AN5762	Negative	TFdown-RNAseq	TF perturbation	High	Mol Microbiol. 2017 Jan;103(2):347-365.	27775185
AN8694	McrA	AN5885	AgsA	Negative	TFdown-RNAseq	TF perturbation	High	Mol Microbiol. 2017 Jan;103(2):347-365.	27775185
AN8694	McrA	AN5905	AN5905	Negative	TFdown-RNAseq	TF perturbation	High	Mol Microbiol. 2017 Jan;103(2):347-365.	27775185
AN8694	McrA	AN5937	AN5937	Positive	TFdown-RNAseq	TF perturbation	High	Mol Microbiol. 2017 Jan;103(2):347-365.	27775185
AN8694	McrA	AN5942	AN5942	Negative	TFdown-RNAseq	TF perturbation	High	Mol Microbiol. 2017 Jan;103(2):347-365.	27775185
AN8694	McrA	AN5944	AN5944	Positive	TFdown-RNAseq	TF perturbation	High	Mol Microbiol. 2017 Jan;103(2):347-365.	27775185
AN8694	McrA	AN5945	AN5945	Positive	TFdown-RNAseq	TF perturbation	High	Mol Microbiol. 2017 Jan;103(2):347-365.	27775185
AN8694	McrA	AN6024	GstB	Negative	TFdown-RNAseq	TF perturbation	High	Mol Microbiol. 2017 Jan;103(2):347-365.	27775185
AN8694	McrA	AN6051	AN6051	Negative	TFdown-RNAseq	TF perturbation	High	Mol Microbiol. 2017 Jan;103(2):347-365.	27775185
AN8694	McrA	AN6101	CYP671B1	Negative	TFdown-RNAseq	TF perturbation	High	Mol Microbiol. 2017 Jan;103(2):347-365.	27775185
AN8694	McrA	AN6298	AN6298	Positive	TFdown-RNAseq	TF perturbation	High	Mol Microbiol. 2017 Jan;103(2):347-365.	27775185
AN8694	McrA	AN6327	AN6327	Negative	TFdown-RNAseq	TF perturbation	High	Mol Microbiol. 2017 Jan;103(2):347-365.	27775185
AN8694	McrA	AN6382	AN6382	Negative	TFdown-RNAseq	TF perturbation	High	Mol Microbiol. 2017 Jan;103(2):347-365.	27775185
AN8694	McrA	AN6383	AN6383	Negative	TFdown-RNAseq	TF perturbation	High	Mol Microbiol. 2017 Jan;103(2):347-365.	27775185
AN8694	McrA	AN6401	DewC	Negative	TFdown-RNAseq	TF perturbation	High	Mol Microbiol. 2017 Jan;103(2):347-365.	27775185
AN8694	McrA	AN6404	AN6404	Negative	TFdown-RNAseq	TF perturbation	High	Mol Microbiol. 2017 Jan;103(2):347-365.	27775185
AN8694	McrA	AN6414	CYP62C1	Negative	TFdown-RNAseq	TF perturbation	High	Mol Microbiol. 2017 Jan;103(2):347-365.	27775185
AN8694	McrA	AN6431	AN6431	Negative	TFdown-RNAseq	TF perturbation	High	Mol Microbiol. 2017 Jan;103(2):347-365.	27775185
AN8694	McrA	AN6437	AN6437	Positive	TFdown-RNAseq	TF perturbation	High	Mol Microbiol. 2017 Jan;103(2):347-365.	27775185
AN8694	McrA	AN6460	AN6460	Positive	TFdown-RNAseq	TF perturbation	High	Mol Microbiol. 2017 Jan;103(2):347-365.	27775185
AN8694	McrA	AN6621	AN6621	Positive	TFdown-RNAseq	TF perturbation	High	Mol Microbiol. 2017 Jan;103(2):347-365.	27775185
AN8694	McrA	AN6622	AN6622	Positive	TFdown-RNAseq	TF perturbation	High	Mol Microbiol. 2017 Jan;103(2):347-365.	27775185
AN8694	McrA	AN6624	AN6624	Negative	TFdown-RNAseq	TF perturbation	High	Mol Microbiol. 2017 Jan;103(2):347-365.	27775185
AN8694	McrA	AN6641	AN6641	Negative	TFdown-RNAseq	TF perturbation	High	Mol Microbiol. 2017 Jan;103(2):347-365.	27775185
AN8694	McrA	AN6663	AN6663	Negative	TFdown-RNAseq	TF perturbation	High	Mol Microbiol. 2017 Jan;103(2):347-365.	27775185
AN8694	McrA	AN6718	AN6718	Negative	TFdown-RNAseq	TF perturbation	High	Mol Microbiol. 2017 Jan;103(2):347-365.	27775185
AN8694	McrA	AN6762	AN6762	Negative	TFdown-RNAseq	TF perturbation	High	Mol Microbiol. 2017 Jan;103(2):347-365.	27775185
AN8694	McrA	AN6769	AN6769	Negative	TFdown-RNAseq	TF perturbation	High	Mol Microbiol. 2017 Jan;103(2):347-365.	27775185
AN8694	McrA	AN6770	AN6770	Negative	TFdown-RNAseq	TF perturbation	High	Mol Microbiol. 2017 Jan;103(2):347-365.	27775185
AN8694	McrA	AN6797	AN6797	Negative	TFdown-RNAseq	TF perturbation	High	Mol Microbiol. 2017 Jan;103(2):347-365.	27775185
AN8694	McrA	AN6873	AN6873	Negative	TFdown-RNAseq	TF perturbation	High	Mol Microbiol. 2017 Jan;103(2):347-365.	27775185
AN8694	McrA	AN6876	AN6876	Negative	TFdown-RNAseq	TF perturbation	High	Mol Microbiol. 2017 Jan;103(2):347-365.	27775185
AN8694	McrA	AN6885	AN6885	Negative	TFdown-RNAseq	TF perturbation	High	Mol Microbiol. 2017 Jan;103(2):347-365.	27775185
AN8694	McrA	AN6963	AN6963	Negative	TFdown-RNAseq	TF perturbation	High	Mol Microbiol. 2017 Jan;103(2):347-365.	27775185
AN8694	McrA	AN7058	AN7058	Negative	TFdown-RNAseq	TF perturbation	High	Mol Microbiol. 2017 Jan;103(2):347-365.	27775185
AN8694	McrA	AN7084	AN7084	Negative	TFdown-RNAseq	TF perturbation	High	Mol Microbiol. 2017 Jan;103(2):347-365.	27775185
AN8694	McrA	AN7091	AN7091	Negative	TFdown-RNAseq	TF perturbation	High	Mol Microbiol. 2017 Jan;103(2):347-365.	27775185
AN8694	McrA	AN7109	AN7109	Negative	TFdown-RNAseq	TF perturbation	High	Mol Microbiol. 2017 Jan;103(2):347-365.	27775185
AN8694	McrA	AN7128	AN7128	Negative	TFdown-RNAseq	TF perturbation	High	Mol Microbiol. 2017 Jan;103(2):347-365.	27775185
AN8694	McrA	AN7156	AN7156	Positive	TFdown-RNAseq	TF perturbation	High	Mol Microbiol. 2017 Jan;103(2):347-365.	27775185
AN8694	McrA	AN7181	AN7181	Negative	TFdown-RNAseq	TF perturbation	High	Mol Microbiol. 2017 Jan;103(2):347-365.	27775185
AN8694	McrA	AN7217	AN7217	Negative	TFdown-RNAseq	TF perturbation	High	Mol Microbiol. 2017 Jan;103(2):347-365.	27775185
AN8694	McrA	AN7221	AN7221	Negative	TFdown-RNAseq	TF perturbation	High	Mol Microbiol. 2017 Jan;103(2):347-365.	27775185
AN8694	McrA	AN7233	AN7233	Positive	TFdown-RNAseq	TF perturbation	High	Mol Microbiol. 2017 Jan;103(2):347-365.	27775185
AN8694	McrA	AN7246	AN7246	Negative	TFdown-RNAseq	TF perturbation	High	Mol Microbiol. 2017 Jan;103(2):347-365.	27775185
AN8694	McrA	AN7251	AN7251	Negative	TFdown-RNAseq	TF perturbation	High	Mol Microbiol. 2017 Jan;103(2):347-365.	27775185
AN8694	McrA	AN7263	AN7263	Negative	TFdown-RNAseq	TF perturbation	High	Mol Microbiol. 2017 Jan;103(2):347-365.	27775185
AN8694	McrA	AN7264	AN7264	Negative	TFdown-RNAseq	TF perturbation	High	Mol Microbiol. 2017 Jan;103(2):347-365.	27775185
AN8694	McrA	AN7265	AN7265	Negative	TFdown-RNAseq	TF perturbation	High	Mol Microbiol. 2017 Jan;103(2):347-365.	27775185
AN8694	McrA	AN7266	AN7266	Negative	TFdown-RNAseq	TF perturbation	High	Mol Microbiol. 2017 Jan;103(2):347-365.	27775185
AN8694	McrA	AN7267	AN7267	Negative	TFdown-RNAseq	TF perturbation	High	Mol Microbiol. 2017 Jan;103(2):347-365.	27775185
AN8694	McrA	AN7269	AN7269	Negative	TFdown-RNAseq	TF perturbation	High	Mol Microbiol. 2017 Jan;103(2):347-365.	27775185
AN8694	McrA	AN7270	AN7270	Negative	TFdown-RNAseq	TF perturbation	High	Mol Microbiol. 2017 Jan;103(2):347-365.	27775185
AN8694	McrA	AN7345	AgdC	Positive	TFdown-RNAseq	TF perturbation	High	Mol Microbiol. 2017 Jan;103(2):347-365.	27775185
AN8694	McrA	AN7371	AN7371	Negative	TFdown-RNAseq	TF perturbation	High	Mol Microbiol. 2017 Jan;103(2):347-365.	27775185
AN8694	McrA	AN7385	AN7385	Negative	TFdown-RNAseq	TF perturbation	High	Mol Microbiol. 2017 Jan;103(2):347-365.	27775185
AN8694	McrA	AN7389	AN7389	Negative	TFdown-RNAseq	TF perturbation	High	Mol Microbiol. 2017 Jan;103(2):347-365.	27775185
AN8694	McrA	AN7390	AN7390	Positive	TFdown-RNAseq	TF perturbation	High	Mol Microbiol. 2017 Jan;103(2):347-365.	27775185
AN8694	McrA	AN7406	AN7406	Negative	TFdown-RNAseq	TF perturbation	High	Mol Microbiol. 2017 Jan;103(2):347-365.	27775185
AN8694	McrA	AN7529	AN7529	Negative	TFdown-RNAseq	TF perturbation	High	Mol Microbiol. 2017 Jan;103(2):347-365.	27775185
AN8694	McrA	AN7532	AN7532	Negative	TFdown-RNAseq	TF perturbation	High	Mol Microbiol. 2017 Jan;103(2):347-365.	27775185
AN8694	McrA	AN7552	AN7552	Negative	TFdown-RNAseq	TF perturbation	High	Mol Microbiol. 2017 Jan;103(2):347-365.	27775185
AN8694	McrA	AN7580	AN7580	Negative	TFdown-RNAseq	TF perturbation	High	Mol Microbiol. 2017 Jan;103(2):347-365.	27775185
AN8694	McrA	AN7592	AN7592	Negative	TFdown-RNAseq	TF perturbation	High	Mol Microbiol. 2017 Jan;103(2):347-365.	27775185
AN8694	McrA	AN7613	AN7613	Negative	TFdown-RNAseq	TF perturbation	High	Mol Microbiol. 2017 Jan;103(2):347-365.	27775185
AN8694	McrA	AN7616	AN7616	Negative	TFdown-RNAseq	TF perturbation	High	Mol Microbiol. 2017 Jan;103(2):347-365.	27775185
AN8694	McrA	AN7635	BinA	Negative	TFdown-RNAseq	TF perturbation	High	Mol Microbiol. 2017 Jan;103(2):347-365.	27775185
AN8694	McrA	AN7804	StcW	Negative	TFdown-RNAseq	TF perturbation	High	Mol Microbiol. 2017 Jan;103(2):347-365.	27775185
AN8694	McrA	AN7819	AN7819	Negative	TFdown-RNAseq	TF perturbation	High	Mol Microbiol. 2017 Jan;103(2):347-365.	27775185
AN8694	McrA	AN7822	AN7822	Negative	TFdown-RNAseq	TF perturbation	High	Mol Microbiol. 2017 Jan;103(2):347-365.	27775185
AN8694	McrA	AN7823	StcC	Negative	TFdown-RNAseq	TF perturbation	High	Mol Microbiol. 2017 Jan;103(2):347-365.	27775185
AN8694	McrA	AN7836	AN7836	Negative	TFdown-RNAseq	TF perturbation	High	Mol Microbiol. 2017 Jan;103(2):347-365.	27775185
AN8694	McrA	AN7864	BxlD	Negative	TFdown-RNAseq	TF perturbation	High	Mol Microbiol. 2017 Jan;103(2):347-365.	27775185
AN8694	McrA	AN7873	AN7873	Negative	TFdown-RNAseq	TF perturbation	High	Mol Microbiol. 2017 Jan;103(2):347-365.	27775185
AN8694	McrA	AN7875	AN7875	Negative	TFdown-RNAseq	TF perturbation	High	Mol Microbiol. 2017 Jan;103(2):347-365.	27775185
AN8694	McrA	AN7878	AN7878	Negative	TFdown-RNAseq	TF perturbation	High	Mol Microbiol. 2017 Jan;103(2):347-365.	27775185
AN8694	McrA	AN7883	AN7883	Negative	TFdown-RNAseq	TF perturbation	High	Mol Microbiol. 2017 Jan;103(2):347-365.	27775185
AN8694	McrA	AN7895	CipB	Negative	TFdown-RNAseq	TF perturbation	High	Mol Microbiol. 2017 Jan;103(2):347-365.	27775185
AN8694	McrA	AN7896	DbaA	Negative	TFdown-RNAseq	TF perturbation	High	Mol Microbiol. 2017 Jan;103(2):347-365.	27775185
AN8694	McrA	AN7904	AN7904	Positive	TFdown-RNAseq	TF perturbation	High	Mol Microbiol. 2017 Jan;103(2):347-365.	27775185
AN8694	McrA	AN7909	OrsA	Negative	TFdown-RNAseq	TF perturbation	High	Mol Microbiol. 2017 Jan;103(2):347-365.	27775185
AN8694	McrA	AN7912	OrsC	Negative	TFdown-RNAseq	TF perturbation	High	Mol Microbiol. 2017 Jan;103(2):347-365.	27775185
AN8694	McrA	AN7932	CYP682A1	Negative	TFdown-RNAseq	TF perturbation	High	Mol Microbiol. 2017 Jan;103(2):347-365.	27775185
AN8694	McrA	AN7999	AN7999	Negative	TFdown-RNAseq	TF perturbation	High	Mol Microbiol. 2017 Jan;103(2):347-365.	27775185
AN8694	McrA	AN8085	AN8085	Negative	TFdown-RNAseq	TF perturbation	High	Mol Microbiol. 2017 Jan;103(2):347-365.	27775185
AN8694	McrA	AN8093	AN8093	Negative	TFdown-RNAseq	TF perturbation	High	Mol Microbiol. 2017 Jan;103(2):347-365.	27775185
AN8694	McrA	AN8116	AN8116	Negative	TFdown-RNAseq	TF perturbation	High	Mol Microbiol. 2017 Jan;103(2):347-365.	27775185
AN8694	McrA	AN8134	AN8134	Positive	TFdown-RNAseq	TF perturbation	High	Mol Microbiol. 2017 Jan;103(2):347-365.	27775185
AN8694	McrA	AN8135	AN8135	Positive	TFdown-RNAseq	TF perturbation	High	Mol Microbiol. 2017 Jan;103(2):347-365.	27775185
AN8694	McrA	AN8136	AN8136	Positive	TFdown-RNAseq	TF perturbation	High	Mol Microbiol. 2017 Jan;103(2):347-365.	27775185
AN8694	McrA	AN8137	AN8137	Positive	TFdown-RNAseq	TF perturbation	High	Mol Microbiol. 2017 Jan;103(2):347-365.	27775185
AN8694	McrA	AN8138	AglC	Negative	TFdown-RNAseq	TF perturbation	High	Mol Microbiol. 2017 Jan;103(2):347-365.	27775185
AN8694	McrA	AN8146	AN8146	Negative	TFdown-RNAseq	TF perturbation	High	Mol Microbiol. 2017 Jan;103(2):347-365.	27775185
AN8694	McrA	AN8148	AN8148	Negative	TFdown-RNAseq	TF perturbation	High	Mol Microbiol. 2017 Jan;103(2):347-365.	27775185
AN8694	McrA	AN8154	AN8154	Negative	TFdown-RNAseq	TF perturbation	High	Mol Microbiol. 2017 Jan;103(2):347-365.	27775185
AN8694	McrA	AN8198	AN8198	Negative	TFdown-RNAseq	TF perturbation	High	Mol Microbiol. 2017 Jan;103(2):347-365.	27775185
AN8694	McrA	AN8241	ChiA	Negative	TFdown-RNAseq	TF perturbation	High	Mol Microbiol. 2017 Jan;103(2):347-365.	27775185
AN8694	McrA	AN8265	AN8265	Negative	TFdown-RNAseq	TF perturbation	High	Mol Microbiol. 2017 Jan;103(2):347-365.	27775185
AN8694	McrA	AN8303	AN8303	Negative	TFdown-RNAseq	TF perturbation	High	Mol Microbiol. 2017 Jan;103(2):347-365.	27775185
AN8694	McrA	AN8304	AN8304	Negative	TFdown-RNAseq	TF perturbation	High	Mol Microbiol. 2017 Jan;103(2):347-365.	27775185
AN8694	McrA	AN8311	AN8311	Negative	TFdown-RNAseq	TF perturbation	High	Mol Microbiol. 2017 Jan;103(2):347-365.	27775185
AN8694	McrA	AN8323	AN8323	Negative	TFdown-RNAseq	TF perturbation	High	Mol Microbiol. 2017 Jan;103(2):347-365.	27775185
AN8694	McrA	AN8326	AN8326	Negative	TFdown-RNAseq	TF perturbation	High	Mol Microbiol. 2017 Jan;103(2):347-365.	27775185
AN8694	McrA	AN8334	AN8334	Negative	TFdown-RNAseq	TF perturbation	High	Mol Microbiol. 2017 Jan;103(2):347-365.	27775185
AN8694	McrA	AN8338	CYP671A1	Positive	TFdown-RNAseq	TF perturbation	High	Mol Microbiol. 2017 Jan;103(2):347-365.	27775185
AN8694	McrA	AN8340	AN8340	Positive	TFdown-RNAseq	TF perturbation	High	Mol Microbiol. 2017 Jan;103(2):347-365.	27775185
AN8694	McrA	AN8342	AN8342	Positive	TFdown-RNAseq	TF perturbation	High	Mol Microbiol. 2017 Jan;103(2):347-365.	27775185
AN8694	McrA	AN8349	AN8349	Negative	TFdown-RNAseq	TF perturbation	High	Mol Microbiol. 2017 Jan;103(2):347-365.	27775185
AN8694	McrA	AN8357	AN8357	Negative	TFdown-RNAseq	TF perturbation	High	Mol Microbiol. 2017 Jan;103(2):347-365.	27775185
AN8694	McrA	AN8360	AN8360	Negative	TFdown-RNAseq	TF perturbation	High	Mol Microbiol. 2017 Jan;103(2):347-365.	27775185
AN8694	McrA	AN8365	AN8365	Positive	TFdown-RNAseq	TF perturbation	High	Mol Microbiol. 2017 Jan;103(2):347-365.	27775185
AN8694	McrA	AN8369	AN8369	Negative	TFdown-RNAseq	TF perturbation	High	Mol Microbiol. 2017 Jan;103(2):347-365.	27775185
AN8694	McrA	AN8370	AN8370	Negative	TFdown-RNAseq	TF perturbation	High	Mol Microbiol. 2017 Jan;103(2):347-365.	27775185
AN8694	McrA	AN8383	AusA	Negative	TFdown-RNAseq	TF perturbation	High	Mol Microbiol. 2017 Jan;103(2):347-365.	27775185
AN8694	McrA	AN8392	AglE	Negative	TFdown-RNAseq	TF perturbation	High	Mol Microbiol. 2017 Jan;103(2):347-365.	27775185
AN8694	McrA	AN8422	MrvB	Negative	TFdown-RNAseq	TF perturbation	High	Mol Microbiol. 2017 Jan;103(2):347-365.	27775185
AN8694	McrA	AN8432	AN8432	Negative	TFdown-RNAseq	TF perturbation	High	Mol Microbiol. 2017 Jan;103(2):347-365.	27775185
AN8694	McrA	AN8433	AN8433	Negative	TFdown-RNAseq	TF perturbation	High	Mol Microbiol. 2017 Jan;103(2):347-365.	27775185
AN8694	McrA	AN8434	AN8434	Negative	TFdown-RNAseq	TF perturbation	High	Mol Microbiol. 2017 Jan;103(2):347-365.	27775185
AN8694	McrA	AN8435	AN8435	Negative	TFdown-RNAseq	TF perturbation	High	Mol Microbiol. 2017 Jan;103(2):347-365.	27775185
AN8694	McrA	AN8438	CYP658A1	Negative	TFdown-RNAseq	TF perturbation	High	Mol Microbiol. 2017 Jan;103(2):347-365.	27775185
AN8694	McrA	AN8439	AN8439	Negative	TFdown-RNAseq	TF perturbation	High	Mol Microbiol. 2017 Jan;103(2):347-365.	27775185
AN8694	McrA	AN8459	AN8459	Negative	TFdown-RNAseq	TF perturbation	High	Mol Microbiol. 2017 Jan;103(2):347-365.	27775185
AN8694	McrA	AN8518	TdiC	Negative	TFdown-RNAseq	TF perturbation	High	Mol Microbiol. 2017 Jan;103(2):347-365.	27775185
AN8694	McrA	AN8539	Ngn26	Negative	TFdown-RNAseq	TF perturbation	High	Mol Microbiol. 2017 Jan;103(2):347-365.	27775185
AN8694	McrA	AN8544	AN8544	Negative	TFdown-RNAseq	TF perturbation	High	Mol Microbiol. 2017 Jan;103(2):347-365.	27775185
AN8694	McrA	AN8547	GmcA	Positive	TFdown-RNAseq	TF perturbation	High	Mol Microbiol. 2017 Jan;103(2):347-365.	27775185
AN8694	McrA	AN8561	AN8561	Negative	TFdown-RNAseq	TF perturbation	High	Mol Microbiol. 2017 Jan;103(2):347-365.	27775185
AN8694	McrA	AN8602	AN8602	Negative	TFdown-RNAseq	TF perturbation	High	Mol Microbiol. 2017 Jan;103(2):347-365.	27775185
AN8694	McrA	AN8609	AN8609	Positive	TFdown-RNAseq	TF perturbation	High	Mol Microbiol. 2017 Jan;103(2):347-365.	27775185
AN8694	McrA	AN8611	AN8611	Negative	TFdown-RNAseq	TF perturbation	High	Mol Microbiol. 2017 Jan;103(2):347-365.	27775185
AN8694	McrA	AN8612	AN8612	Negative	TFdown-RNAseq	TF perturbation	High	Mol Microbiol. 2017 Jan;103(2):347-365.	27775185
AN8694	McrA	AN8670	AN8670	Negative	TFdown-RNAseq	TF perturbation	High	Mol Microbiol. 2017 Jan;103(2):347-365.	27775185
AN8694	McrA	AN8754	AN8754	Negative	TFdown-RNAseq	TF perturbation	High	Mol Microbiol. 2017 Jan;103(2):347-365.	27775185
AN8694	McrA	AN8775	AN8775	Negative	TFdown-RNAseq	TF perturbation	High	Mol Microbiol. 2017 Jan;103(2):347-365.	27775185
AN8694	McrA	AN8910	AN8910	Negative	TFdown-RNAseq	TF perturbation	High	Mol Microbiol. 2017 Jan;103(2):347-365.	27775185
AN8694	McrA	AN8918	AN8918	Positive	TFdown-RNAseq	TF perturbation	High	Mol Microbiol. 2017 Jan;103(2):347-365.	27775185
AN8694	McrA	AN8928	AtrA	Negative	TFdown-RNAseq	TF perturbation	High	Mol Microbiol. 2017 Jan;103(2):347-365.	27775185
AN8694	McrA	AN8963	AN8963	Negative	TFdown-RNAseq	TF perturbation	High	Mol Microbiol. 2017 Jan;103(2):347-365.	27775185
AN8694	McrA	AN8964	AN8964	Negative	TFdown-RNAseq	TF perturbation	High	Mol Microbiol. 2017 Jan;103(2):347-365.	27775185
AN8694	McrA	AN8981	AlcS	Negative	TFdown-RNAseq	TF perturbation	High	Mol Microbiol. 2017 Jan;103(2):347-365.	27775185
AN8694	McrA	AN8984	AN8984	Negative	TFdown-RNAseq	TF perturbation	High	Mol Microbiol. 2017 Jan;103(2):347-365.	27775185
AN8694	McrA	AN8994	AN8994	Negative	TFdown-RNAseq	TF perturbation	High	Mol Microbiol. 2017 Jan;103(2):347-365.	27775185
AN8694	McrA	AN9005	AN9005	Negative	TFdown-RNAseq	TF perturbation	High	Mol Microbiol. 2017 Jan;103(2):347-365.	27775185
AN8694	McrA	AN9028	AN9028	Negative	TFdown-RNAseq	TF perturbation	High	Mol Microbiol. 2017 Jan;103(2):347-365.	27775185
AN8694	McrA	AN9034	AN9034	Negative	TFdown-RNAseq	TF perturbation	High	Mol Microbiol. 2017 Jan;103(2):347-365.	27775185
AN8694	McrA	AN9129	AN9129	Negative	TFdown-RNAseq	TF perturbation	High	Mol Microbiol. 2017 Jan;103(2):347-365.	27775185
AN8694	McrA	AN9131	AN9131	Positive	TFdown-RNAseq	TF perturbation	High	Mol Microbiol. 2017 Jan;103(2):347-365.	27775185
AN8694	McrA	AN9161	AN9161	Negative	TFdown-RNAseq	TF perturbation	High	Mol Microbiol. 2017 Jan;103(2):347-365.	27775185
AN8694	McrA	AN9162	AN9162	Negative	TFdown-RNAseq	TF perturbation	High	Mol Microbiol. 2017 Jan;103(2):347-365.	27775185
AN8694	McrA	AN9165	AN9165	Negative	TFdown-RNAseq	TF perturbation	High	Mol Microbiol. 2017 Jan;103(2):347-365.	27775185
AN8694	McrA	AN9174	AN9174	Negative	TFdown-RNAseq	TF perturbation	High	Mol Microbiol. 2017 Jan;103(2):347-365.	27775185
AN8694	McrA	AN9178	AN9178	Negative	TFdown-RNAseq	TF perturbation	High	Mol Microbiol. 2017 Jan;103(2):347-365.	27775185
AN8694	McrA	AN9196	AN9196	Negative	TFdown-RNAseq	TF perturbation	High	Mol Microbiol. 2017 Jan;103(2):347-365.	27775185
AN8694	McrA	AN9239	AN9239	Negative	TFdown-RNAseq	TF perturbation	High	Mol Microbiol. 2017 Jan;103(2):347-365.	27775185
AN8694	McrA	AN9242	AN9242	Positive	TFdown-RNAseq	TF perturbation	High	Mol Microbiol. 2017 Jan;103(2):347-365.	27775185
AN8694	McrA	AN9288	AN9288	Negative	TFdown-RNAseq	TF perturbation	High	Mol Microbiol. 2017 Jan;103(2):347-365.	27775185
AN8694	McrA	AN9298	GmtB	Negative	TFdown-RNAseq	TF perturbation	High	Mol Microbiol. 2017 Jan;103(2):347-365.	27775185
AN8694	McrA	AN9300	AN9300	Negative	TFdown-RNAseq	TF perturbation	High	Mol Microbiol. 2017 Jan;103(2):347-365.	27775185
AN8694	McrA	AN9302	FfkK	Negative	TFdown-RNAseq	TF perturbation	High	Mol Microbiol. 2017 Jan;103(2):347-365.	27775185
AN8694	McrA	AN9306	AN9306	Negative	TFdown-RNAseq	TF perturbation	High	Mol Microbiol. 2017 Jan;103(2):347-365.	27775185
AN8694	McrA	AN9314	AN9314	Negative	TFdown-RNAseq	TF perturbation	High	Mol Microbiol. 2017 Jan;103(2):347-365.	27775185
AN8694	McrA	AN9323	AN9323	Negative	TFdown-RNAseq	TF perturbation	High	Mol Microbiol. 2017 Jan;103(2):347-365.	27775185
AN8694	McrA	AN9332	AN9332	Negative	TFdown-RNAseq	TF perturbation	High	Mol Microbiol. 2017 Jan;103(2):347-365.	27775185
AN8694	McrA	AN9351	AN9351	Negative	TFdown-RNAseq	TF perturbation	High	Mol Microbiol. 2017 Jan;103(2):347-365.	27775185
AN8694	McrA	AN9355	AN9355	Negative	TFdown-RNAseq	TF perturbation	High	Mol Microbiol. 2017 Jan;103(2):347-365.	27775185
AN8694	McrA	AN9380	AN9380	Negative	TFdown-RNAseq	TF perturbation	High	Mol Microbiol. 2017 Jan;103(2):347-365.	27775185
AN8694	McrA	AN9387	AN9387	Positive	TFdown-RNAseq	TF perturbation	High	Mol Microbiol. 2017 Jan;103(2):347-365.	27775185
AN8694	McrA	AN9388	AN9388	Positive	TFdown-RNAseq	TF perturbation	High	Mol Microbiol. 2017 Jan;103(2):347-365.	27775185
AN8694	McrA	AN9390	ChiC	Negative	TFdown-RNAseq	TF perturbation	High	Mol Microbiol. 2017 Jan;103(2):347-365.	27775185
AN8694	McrA	AN9456	AN9456	Negative	TFdown-RNAseq	TF perturbation	High	Mol Microbiol. 2017 Jan;103(2):347-365.	27775185
AN8694	McrA	AN9513	AN9513	Negative	TFdown-RNAseq	TF perturbation	High	Mol Microbiol. 2017 Jan;103(2):347-365.	27775185
AN8978	AlcR	AN8978	AlcR	Not_assigned	EMSA	Binding	Low	Mol Cell Biol. 1992 May;12(5):1932-9.	1569930
AN8978	AlcR	AN8978	AlcR	Not_assigned	EMSA	Binding	Low	EMBO J. 1994 Sep 1;13(17):4022-7.	8076597
AN8978	AlcR	AN8978	AlcR	Not_assigned	EMSA	Binding	Low	Mol Gen Genet. 1994 Jan;242(1):33-9.	8277945
AN8978	AlcR	AN8978	AlcR	Not_assigned	EMSA	Binding	Low	J Biol Chem. 1997 Jun 13;272(24):15521-6.	9182587
AN8978	AlcR	AN8978	AlcR	Not_assigned	DNA footprinting	Binding	Low	Mol Cell Biol. 1992 May;12(5):1932-9.	1569930
AN8978	AlcR	AN8980	AlcM	Positive	TFdown-RNA blot hybridization	TF perturbation	Low	Mol Microbiol. 1996 May;20(3):475-88.	8736527
AN8978	AlcR	AN8980	AlcM	Positive	TFup-RNA blot hybridization	TF perturbation	Low	Mol Microbiol. 1996 May;20(3):475-88.	8736527
AN8978	AlcR	AN8981	AlcS	Positive	TFdown-RNA blot hybridization	TF perturbation	Low	Mol Microbiol. 1996 May;20(3):475-88.	8736527
AN8978	AlcR	AN8981	AlcS	Positive	TFup-RNA blot hybridization	TF perturbation	Low	Mol Microbiol. 1996 May;20(3):475-88.	8736527
AN7050	FarA	AN10834	AcdB	Positive	TFdown-RNA blot hybridization	TF perturbation	Low	Eukaryot Cell. 2006 May;5(5):794-805.	16682457
AN7050	FarA	AN6765	AoxB	Negative	TFdown-reporter	TF perturbation	Low	Curr Genet. 2010 Apr;56(2):139-50.	20043225
AN0388	AraR	AN10550	GalR	Negative	TFdown-PCR	TF perturbation	Low	PLoS One. 2015 Nov 18;10(11):e0143200.	26580075
AN0388	AraR	AN2666	SdhA	Positive	TFdown-PCR	TF perturbation	Low	PLoS One. 2015 Nov 18;10(11):e0143200.	26580075
AN0388	AraR	AN4336	LadB	Negative	TFdown-PCR	TF perturbation	Low	PLoS One. 2015 Nov 18;10(11):e0143200.	26580075
AN0388	AraR	AN7914	Red1	Positive	TFdown-PCR	TF perturbation	Low	PLoS One. 2015 Nov 18;10(11):e0143200.	26580075
AN6492	HapE	AN2621	AcvA	Not_assigned	EMSA	Binding	Low	Eur J Biochem. 1996 Jun 15;238(3):675-82.	8706667
AN6492	HapE	AN2622	IpnA	Not_assigned	EMSA	Binding	Low	Eur J Biochem. 1996 Jun 15;238(3):675-82.	8706667
AN6492	HapE	AN2623	AatA	Not_assigned	EMSA	Binding	Low	Eur J Biochem. 1996 Jun 15;238(3):675-82.	8706667
AN6492	HapE	AN2623	AatA	Not_assigned	Surface plasmon resonance measurement	Binding	Low	Mol Microbiol. 2008 Oct;70(2):445-61.	18942174
AN6492	HapE	AN2623	AatA	Positive	TFdown-RNA blot hybridization	TF perturbation	Low	Mol Microbiol. 2008 Oct;70(2):445-61.	18942174
AN6492	HapE	AN3675	CpcA	Not_assigned	Isothermal titration calorimetry measurement	Binding	Low	Structure. 2012 Oct 10;20(10):1757-68.	22902862
AN6492	HapE	AN3675	CpcA	Not_assigned	Surface plasmon resonance measurement	Binding	Low	Structure. 2012 Oct 10;20(10):1757-68.	22902862
AN6492	HapE	AN6246	CycA	Not_assigned	EMSA	Binding	Low	J Biol Chem. 2015 Mar 6;290(10):6058-70.	25589790
AN6492	HapE	AN6246	CycA	Not_assigned	Surface plasmon resonance measurement	Binding	Low	J Biol Chem. 2015 Mar 6;290(10):6058-70.	25589790
AN3152	NsdD	AN10311	MnpA	Positive	TFdown-RNA blot hybridization	TF perturbation	Low	Fungal Genet Biol. 2003 Mar;38(2):228-36.	12620259
AN3152	NsdD	AN7820	AflR	Positive	TFdown-RNA blot hybridization	TF perturbation	Low	Genetics. 2014 May;197(1):159-73.	24532783
AN8129	SfgA	AN6635	YA	Negative	TFup-RNA blot hybridization	TF perturbation	Low	Genetics. 2006 Mar;172(3):1535-44.	16387865
AN0689	FacB	AN10834	AcdB	Positive	TFdown-RNA blot hybridization	TF perturbation	Low	Eukaryot Cell. 2006 May;5(5):794-805.	16682457
AN5673	RhaR	AN7151	RhaE	Positive	TFdown-PCR	TF perturbation	Low	Microb Cell Fact. 2014 Nov 22;13:161.	25416526
AN0279	FlbD	AN7895	CipB	Negative	TFdown-RNA blot hybridization	TF perturbation	Low	Genetics. 2015 Apr;199(4):1127-42.	25701285
AN0279	FlbD	AN7898	DbaD	Negative	TFdown-RNA blot hybridization	TF perturbation	Low	Genetics. 2015 Apr;199(4):1127-42.	25701285
AN2016	AmyR	AN0023	AN0023	Not_assigned	gSELEX	Binding	High	PLoS One. 2016 Jul 13;11(7):e0159011.	27411092
AN2016	AmyR	AN0041	AN0041	Not_assigned	gSELEX	Binding	High	PLoS One. 2016 Jul 13;11(7):e0159011.	27411092
AN2016	AmyR	AN0045	AN0045	Not_assigned	TFdown-RNAseq	TF perturbation	High	PLoS One. 2016 Jul 13;11(7):e0159011.	27411092
AN2016	AmyR	AN0103	AN0103	Not_assigned	gSELEX	Binding	High	PLoS One. 2016 Jul 13;11(7):e0159011.	27411092
AN2016	AmyR	AN0136	AN0136	Not_assigned	gSELEX	Binding	High	PLoS One. 2016 Jul 13;11(7):e0159011.	27411092
AN2016	AmyR	AN0148	MdpE	Not_assigned	gSELEX	Binding	High	PLoS One. 2016 Jul 13;11(7):e0159011.	27411092
AN2016	AmyR	AN0149	MdpF	Not_assigned	gSELEX	Binding	High	PLoS One. 2016 Jul 13;11(7):e0159011.	27411092
AN2016	AmyR	AN0150	MdpG	Not_assigned	gSELEX	Binding	High	PLoS One. 2016 Jul 13;11(7):e0159011.	27411092
AN2016	AmyR	AN0169	AN0169	Not_assigned	gSELEX	Binding	High	PLoS One. 2016 Jul 13;11(7):e0159011.	27411092
AN2016	AmyR	AN0181	AN0181	Not_assigned	gSELEX	Binding	High	PLoS One. 2016 Jul 13;11(7):e0159011.	27411092
AN2016	AmyR	AN0187	AN0187	Not_assigned	gSELEX	Binding	High	PLoS One. 2016 Jul 13;11(7):e0159011.	27411092
AN2016	AmyR	AN0196	AN0196	Not_assigned	gSELEX	Binding	High	PLoS One. 2016 Jul 13;11(7):e0159011.	27411092
AN2016	AmyR	AN0197	AN0197	Not_assigned	gSELEX	Binding	High	PLoS One. 2016 Jul 13;11(7):e0159011.	27411092
AN2016	AmyR	AN0217	AN0217	Not_assigned	gSELEX	Binding	High	PLoS One. 2016 Jul 13;11(7):e0159011.	27411092
AN2016	AmyR	AN0307	AN0307	Not_assigned	gSELEX	Binding	High	PLoS One. 2016 Jul 13;11(7):e0159011.	27411092
AN2016	AmyR	AN0377	AN0377	Not_assigned	gSELEX	Binding	High	PLoS One. 2016 Jul 13;11(7):e0159011.	27411092
AN2016	AmyR	AN0389	AN0389	Not_assigned	gSELEX	Binding	High	PLoS One. 2016 Jul 13;11(7):e0159011.	27411092
AN2016	AmyR	AN0413	AN0413	Not_assigned	gSELEX	Binding	High	PLoS One. 2016 Jul 13;11(7):e0159011.	27411092
AN2016	AmyR	AN0456	AN0456	Not_assigned	gSELEX	Binding	High	PLoS One. 2016 Jul 13;11(7):e0159011.	27411092
AN2016	AmyR	AN0468	AN0468	Not_assigned	TFdown-RNAseq	TF perturbation	High	PLoS One. 2016 Jul 13;11(7):e0159011.	27411092
AN2016	AmyR	AN0470	AN0470	Not_assigned	gSELEX	Binding	High	PLoS One. 2016 Jul 13;11(7):e0159011.	27411092
AN2016	AmyR	AN0500	AN0500	Not_assigned	TFdown-RNAseq	TF perturbation	High	PLoS One. 2016 Jul 13;11(7):e0159011.	27411092
AN2016	AmyR	AN0501	AN0501	Not_assigned	gSELEX	Binding	High	PLoS One. 2016 Jul 13;11(7):e0159011.	27411092
AN2016	AmyR	AN0522	AN0522	Not_assigned	gSELEX	Binding	High	PLoS One. 2016 Jul 13;11(7):e0159011.	27411092
AN2016	AmyR	AN0528	AN0528	Not_assigned	gSELEX	Binding	High	PLoS One. 2016 Jul 13;11(7):e0159011.	27411092
AN2016	AmyR	AN0529	AN0529	Not_assigned	gSELEX	Binding	High	PLoS One. 2016 Jul 13;11(7):e0159011.	27411092
AN2016	AmyR	AN0531	AN0531	Not_assigned	gSELEX	Binding	High	PLoS One. 2016 Jul 13;11(7):e0159011.	27411092
AN2016	AmyR	AN0532	AN0532	Not_assigned	gSELEX	Binding	High	PLoS One. 2016 Jul 13;11(7):e0159011.	27411092
AN2016	AmyR	AN0578	AN0578	Not_assigned	gSELEX	Binding	High	PLoS One. 2016 Jul 13;11(7):e0159011.	27411092
AN2016	AmyR	AN0608	AN0608	Not_assigned	gSELEX	Binding	High	PLoS One. 2016 Jul 13;11(7):e0159011.	27411092
AN2016	AmyR	AN0613	AN0613	Not_assigned	gSELEX	Binding	High	PLoS One. 2016 Jul 13;11(7):e0159011.	27411092
AN2016	AmyR	AN0614	AN0614	Not_assigned	gSELEX	Binding	High	PLoS One. 2016 Jul 13;11(7):e0159011.	27411092
AN2016	AmyR	AN0616	AN0616	Not_assigned	gSELEX	Binding	High	PLoS One. 2016 Jul 13;11(7):e0159011.	27411092
AN2016	AmyR	AN0617	AN0617	Not_assigned	gSELEX	Binding	High	PLoS One. 2016 Jul 13;11(7):e0159011.	27411092
AN2016	AmyR	AN0618	AN0618	Not_assigned	gSELEX	Binding	High	PLoS One. 2016 Jul 13;11(7):e0159011.	27411092
AN2016	AmyR	AN0619	AN0619	Not_assigned	gSELEX	Binding	High	PLoS One. 2016 Jul 13;11(7):e0159011.	27411092
AN2016	AmyR	AN0658	AN0658	Not_assigned	gSELEX	Binding	High	PLoS One. 2016 Jul 13;11(7):e0159011.	27411092
AN2016	AmyR	AN0663	AN0663	Not_assigned	gSELEX	Binding	High	PLoS One. 2016 Jul 13;11(7):e0159011.	27411092
AN2016	AmyR	AN0712	BglB	Not_assigned	gSELEX	Binding	High	PLoS One. 2016 Jul 13;11(7):e0159011.	27411092
AN2016	AmyR	AN0748	AN0748	Not_assigned	gSELEX	Binding	High	PLoS One. 2016 Jul 13;11(7):e0159011.	27411092
AN2016	AmyR	AN0833	AN0833	Not_assigned	gSELEX	Binding	High	PLoS One. 2016 Jul 13;11(7):e0159011.	27411092
AN2016	AmyR	AN0886	LamB	Not_assigned	TFdown-RNAseq	TF perturbation	High	PLoS One. 2016 Jul 13;11(7):e0159011.	27411092
AN2016	AmyR	AN0904	AN0904	Not_assigned	gSELEX	Binding	High	PLoS One. 2016 Jul 13;11(7):e0159011.	27411092
AN2016	AmyR	AN0909	AN0909	Not_assigned	gSELEX	Binding	High	PLoS One. 2016 Jul 13;11(7):e0159011.	27411092
AN2016	AmyR	AN0916	AN0916	Not_assigned	gSELEX	Binding	High	PLoS One. 2016 Jul 13;11(7):e0159011.	27411092
AN2016	AmyR	AN0935	AN0935	Not_assigned	gSELEX	Binding	High	PLoS One. 2016 Jul 13;11(7):e0159011.	27411092
AN2016	AmyR	AN10005	AN10005	Not_assigned	gSELEX	Binding	High	PLoS One. 2016 Jul 13;11(7):e0159011.	27411092
AN2016	AmyR	AN10014	AN10014	Not_assigned	gSELEX	Binding	High	PLoS One. 2016 Jul 13;11(7):e0159011.	27411092
AN2016	AmyR	AN10016	AN10016	Not_assigned	gSELEX	Binding	High	PLoS One. 2016 Jul 13;11(7):e0159011.	27411092
AN2016	AmyR	AN10023	MdpL	Not_assigned	gSELEX	Binding	High	PLoS One. 2016 Jul 13;11(7):e0159011.	27411092
AN2016	AmyR	AN10038	MdpJ	Not_assigned	gSELEX	Binding	High	PLoS One. 2016 Jul 13;11(7):e0159011.	27411092
AN2016	AmyR	AN10038	MdpJ	Not_assigned	gSELEX	Binding	High	PLoS One. 2016 Jul 13;11(7):e0159011.	27411092
AN2016	AmyR	AN10048	AN10048	Not_assigned	gSELEX	Binding	High	PLoS One. 2016 Jul 13;11(7):e0159011.	27411092
AN2016	AmyR	AN10051	AN10051	Not_assigned	gSELEX	Binding	High	PLoS One. 2016 Jul 13;11(7):e0159011.	27411092
AN2016	AmyR	AN10073	AN10073	Not_assigned	gSELEX	Binding	High	PLoS One. 2016 Jul 13;11(7):e0159011.	27411092
AN2016	AmyR	AN10127	BglQ	Not_assigned	gSELEX	Binding	High	PLoS One. 2016 Jul 13;11(7):e0159011.	27411092
AN2016	AmyR	AN10159	AN10159	Not_assigned	gSELEX	Binding	High	PLoS One. 2016 Jul 13;11(7):e0159011.	27411092
AN2016	AmyR	AN10177	AN10177	Not_assigned	gSELEX	Binding	High	PLoS One. 2016 Jul 13;11(7):e0159011.	27411092
AN2016	AmyR	AN10177	AN10177	Not_assigned	TFdown-RNAseq	TF perturbation	High	PLoS One. 2016 Jul 13;11(7):e0159011.	27411092
AN2016	AmyR	AN10192	AN10192	Not_assigned	gSELEX	Binding	High	PLoS One. 2016 Jul 13;11(7):e0159011.	27411092
AN2016	AmyR	AN10197	AN10197	Not_assigned	gSELEX	Binding	High	PLoS One. 2016 Jul 13;11(7):e0159011.	27411092
AN2016	AmyR	AN10206	AN10206	Not_assigned	gSELEX	Binding	High	PLoS One. 2016 Jul 13;11(7):e0159011.	27411092
AN2016	AmyR	AN10217	AN10217	Not_assigned	gSELEX	Binding	High	PLoS One. 2016 Jul 13;11(7):e0159011.	27411092
AN2016	AmyR	AN10272	AN10272	Not_assigned	gSELEX	Binding	High	PLoS One. 2016 Jul 13;11(7):e0159011.	27411092
AN2016	AmyR	AN1028	AN1028	Not_assigned	gSELEX	Binding	High	PLoS One. 2016 Jul 13;11(7):e0159011.	27411092
AN2016	AmyR	AN10300	AN10300	Not_assigned	gSELEX	Binding	High	PLoS One. 2016 Jul 13;11(7):e0159011.	27411092
AN2016	AmyR	AN10321	AN10321	Not_assigned	gSELEX	Binding	High	PLoS One. 2016 Jul 13;11(7):e0159011.	27411092
AN2016	AmyR	AN1033	AfoD	Not_assigned	gSELEX	Binding	High	PLoS One. 2016 Jul 13;11(7):e0159011.	27411092
AN2016	AmyR	AN10333	AN10333	Not_assigned	gSELEX	Binding	High	PLoS One. 2016 Jul 13;11(7):e0159011.	27411092
AN2016	AmyR	AN10334	AN10334	Not_assigned	gSELEX	Binding	High	PLoS One. 2016 Jul 13;11(7):e0159011.	27411092
AN2016	AmyR	AN10339	AN10339	Not_assigned	gSELEX	Binding	High	PLoS One. 2016 Jul 13;11(7):e0159011.	27411092
AN2016	AmyR	AN10349	AN10349	Not_assigned	gSELEX	Binding	High	PLoS One. 2016 Jul 13;11(7):e0159011.	27411092
AN2016	AmyR	AN10360	AN10360	Not_assigned	gSELEX	Binding	High	PLoS One. 2016 Jul 13;11(7):e0159011.	27411092
AN2016	AmyR	AN10365	AN10365	Not_assigned	gSELEX	Binding	High	PLoS One. 2016 Jul 13;11(7):e0159011.	27411092
AN2016	AmyR	AN10382	AN10382	Not_assigned	gSELEX	Binding	High	PLoS One. 2016 Jul 13;11(7):e0159011.	27411092
AN2016	AmyR	AN10430	AN10430	Not_assigned	gSELEX	Binding	High	PLoS One. 2016 Jul 13;11(7):e0159011.	27411092
AN2016	AmyR	AN10458	AN10458	Not_assigned	gSELEX	Binding	High	PLoS One. 2016 Jul 13;11(7):e0159011.	27411092
AN2016	AmyR	AN10463	AN10463	Not_assigned	gSELEX	Binding	High	PLoS One. 2016 Jul 13;11(7):e0159011.	27411092
AN2016	AmyR	AN10468	AN10468	Not_assigned	gSELEX	Binding	High	PLoS One. 2016 Jul 13;11(7):e0159011.	27411092
AN2016	AmyR	AN10517	AN10517	Not_assigned	gSELEX	Binding	High	PLoS One. 2016 Jul 13;11(7):e0159011.	27411092
AN2016	AmyR	AN10548	AN10548	Not_assigned	gSELEX	Binding	High	PLoS One. 2016 Jul 13;11(7):e0159011.	27411092
AN2016	AmyR	AN1055	AN1055	Not_assigned	gSELEX	Binding	High	PLoS One. 2016 Jul 13;11(7):e0159011.	27411092
AN2016	AmyR	AN10550	GalR	Not_assigned	gSELEX	Binding	High	PLoS One. 2016 Jul 13;11(7):e0159011.	27411092
AN2016	AmyR	AN10568	AN10568	Not_assigned	gSELEX	Binding	High	PLoS One. 2016 Jul 13;11(7):e0159011.	27411092
AN2016	AmyR	AN10579	AN10579	Not_assigned	gSELEX	Binding	High	PLoS One. 2016 Jul 13;11(7):e0159011.	27411092
AN2016	AmyR	AN10591	AN10591	Not_assigned	gSELEX	Binding	High	PLoS One. 2016 Jul 13;11(7):e0159011.	27411092
AN2016	AmyR	AN10605	AN10605	Not_assigned	gSELEX	Binding	High	PLoS One. 2016 Jul 13;11(7):e0159011.	27411092
AN2016	AmyR	AN10612	AN10612	Not_assigned	gSELEX	Binding	High	PLoS One. 2016 Jul 13;11(7):e0159011.	27411092
AN2016	AmyR	AN1062	AN1062	Not_assigned	gSELEX	Binding	High	PLoS One. 2016 Jul 13;11(7):e0159011.	27411092
AN2016	AmyR	AN10622	AN10622	Not_assigned	gSELEX	Binding	High	PLoS One. 2016 Jul 13;11(7):e0159011.	27411092
AN2016	AmyR	AN10623	AN10623	Not_assigned	gSELEX	Binding	High	PLoS One. 2016 Jul 13;11(7):e0159011.	27411092
AN2016	AmyR	AN10624	AN10624	Not_assigned	gSELEX	Binding	High	PLoS One. 2016 Jul 13;11(7):e0159011.	27411092
AN2016	AmyR	AN10626	AN10626	Not_assigned	TFdown-RNAseq	TF perturbation	High	PLoS One. 2016 Jul 13;11(7):e0159011.	27411092
AN2016	AmyR	AN10628	SpoC1-C1C	Not_assigned	gSELEX	Binding	High	PLoS One. 2016 Jul 13;11(7):e0159011.	27411092
AN2016	AmyR	AN10656	AN10656	Not_assigned	gSELEX	Binding	High	PLoS One. 2016 Jul 13;11(7):e0159011.	27411092
AN2016	AmyR	AN10656	AN10656	Not_assigned	gSELEX	Binding	High	PLoS One. 2016 Jul 13;11(7):e0159011.	27411092
AN2016	AmyR	AN10665	AN10665	Not_assigned	gSELEX	Binding	High	PLoS One. 2016 Jul 13;11(7):e0159011.	27411092
AN2016	AmyR	AN10666	AN10666	Not_assigned	gSELEX	Binding	High	PLoS One. 2016 Jul 13;11(7):e0159011.	27411092
AN2016	AmyR	AN10676	AN10676	Not_assigned	gSELEX	Binding	High	PLoS One. 2016 Jul 13;11(7):e0159011.	27411092
AN2016	AmyR	AN10693	AN10693	Not_assigned	gSELEX	Binding	High	PLoS One. 2016 Jul 13;11(7):e0159011.	27411092
AN2016	AmyR	AN1070	AN1070	Not_assigned	gSELEX	Binding	High	PLoS One. 2016 Jul 13;11(7):e0159011.	27411092
AN2016	AmyR	AN10703	AN10703	Not_assigned	gSELEX	Binding	High	PLoS One. 2016 Jul 13;11(7):e0159011.	27411092
AN2016	AmyR	AN10742	AN10742	Not_assigned	gSELEX	Binding	High	PLoS One. 2016 Jul 13;11(7):e0159011.	27411092
AN2016	AmyR	AN10768	AN10768	Not_assigned	gSELEX	Binding	High	PLoS One. 2016 Jul 13;11(7):e0159011.	27411092
AN2016	AmyR	AN10776	CYP619B2	Not_assigned	gSELEX	Binding	High	PLoS One. 2016 Jul 13;11(7):e0159011.	27411092
AN2016	AmyR	AN10787	AN10787	Not_assigned	gSELEX	Binding	High	PLoS One. 2016 Jul 13;11(7):e0159011.	27411092
AN2016	AmyR	AN10795	AN10795	Not_assigned	gSELEX	Binding	High	PLoS One. 2016 Jul 13;11(7):e0159011.	27411092
AN2016	AmyR	AN10812	AN10812	Not_assigned	gSELEX	Binding	High	PLoS One. 2016 Jul 13;11(7):e0159011.	27411092
AN2016	AmyR	AN10816	AN10816	Not_assigned	gSELEX	Binding	High	PLoS One. 2016 Jul 13;11(7):e0159011.	27411092
AN2016	AmyR	AN10830	AN10830	Not_assigned	gSELEX	Binding	High	PLoS One. 2016 Jul 13;11(7):e0159011.	27411092
AN2016	AmyR	AN10838	AN10838	Not_assigned	gSELEX	Binding	High	PLoS One. 2016 Jul 13;11(7):e0159011.	27411092
AN2016	AmyR	AN10866	AN10866	Not_assigned	gSELEX	Binding	High	PLoS One. 2016 Jul 13;11(7):e0159011.	27411092
AN2016	AmyR	AN10887	CYP5095B1	Not_assigned	gSELEX	Binding	High	PLoS One. 2016 Jul 13;11(7):e0159011.	27411092
AN2016	AmyR	AN10888	AN10888	Not_assigned	gSELEX	Binding	High	PLoS One. 2016 Jul 13;11(7):e0159011.	27411092
AN2016	AmyR	AN10889	AN10889	Not_assigned	gSELEX	Binding	High	PLoS One. 2016 Jul 13;11(7):e0159011.	27411092
AN2016	AmyR	AN10906	AN10906	Not_assigned	gSELEX	Binding	High	PLoS One. 2016 Jul 13;11(7):e0159011.	27411092
AN2016	AmyR	AN10907	AN10907	Not_assigned	gSELEX	Binding	High	PLoS One. 2016 Jul 13;11(7):e0159011.	27411092
AN2016	AmyR	AN10908	AN10908	Not_assigned	gSELEX	Binding	High	PLoS One. 2016 Jul 13;11(7):e0159011.	27411092
AN2016	AmyR	AN10916	AN10916	Not_assigned	gSELEX	Binding	High	PLoS One. 2016 Jul 13;11(7):e0159011.	27411092
AN2016	AmyR	AN10933	AN10933	Not_assigned	gSELEX	Binding	High	PLoS One. 2016 Jul 13;11(7):e0159011.	27411092
AN2016	AmyR	AN10948	AN10948	Not_assigned	gSELEX	Binding	High	PLoS One. 2016 Jul 13;11(7):e0159011.	27411092
AN2016	AmyR	AN10969	AN10969	Not_assigned	gSELEX	Binding	High	PLoS One. 2016 Jul 13;11(7):e0159011.	27411092
AN2016	AmyR	AN10971	AN10971	Not_assigned	gSELEX	Binding	High	PLoS One. 2016 Jul 13;11(7):e0159011.	27411092
AN2016	AmyR	AN10972	AN10972	Not_assigned	gSELEX	Binding	High	PLoS One. 2016 Jul 13;11(7):e0159011.	27411092
AN2016	AmyR	AN10979	AN10979	Not_assigned	gSELEX	Binding	High	PLoS One. 2016 Jul 13;11(7):e0159011.	27411092
AN2016	AmyR	AN11002	AN11002	Not_assigned	gSELEX	Binding	High	PLoS One. 2016 Jul 13;11(7):e0159011.	27411092
AN2016	AmyR	AN11006	AN11006	Not_assigned	gSELEX	Binding	High	PLoS One. 2016 Jul 13;11(7):e0159011.	27411092
AN2016	AmyR	AN11021	AN11021	Not_assigned	gSELEX	Binding	High	PLoS One. 2016 Jul 13;11(7):e0159011.	27411092
AN2016	AmyR	AN11027	AN11027	Not_assigned	gSELEX	Binding	High	PLoS One. 2016 Jul 13;11(7):e0159011.	27411092
AN2016	AmyR	AN11030	AN11030	Not_assigned	gSELEX	Binding	High	PLoS One. 2016 Jul 13;11(7):e0159011.	27411092
AN2016	AmyR	AN11035	AN11035	Not_assigned	gSELEX	Binding	High	PLoS One. 2016 Jul 13;11(7):e0159011.	27411092
AN2016	AmyR	AN11062	AN11062	Not_assigned	gSELEX	Binding	High	PLoS One. 2016 Jul 13;11(7):e0159011.	27411092
AN2016	AmyR	AN11073	AN11073	Not_assigned	gSELEX	Binding	High	PLoS One. 2016 Jul 13;11(7):e0159011.	27411092
AN2016	AmyR	AN11099	AN11099	Not_assigned	gSELEX	Binding	High	PLoS One. 2016 Jul 13;11(7):e0159011.	27411092
AN2016	AmyR	AN1110	AN1110	Not_assigned	gSELEX	Binding	High	PLoS One. 2016 Jul 13;11(7):e0159011.	27411092
AN2016	AmyR	AN11109	AN11109	Not_assigned	gSELEX	Binding	High	PLoS One. 2016 Jul 13;11(7):e0159011.	27411092
AN2016	AmyR	AN11124	AN11124	Not_assigned	gSELEX	Binding	High	PLoS One. 2016 Jul 13;11(7):e0159011.	27411092
AN2016	AmyR	AN11152	GelD	Not_assigned	TFdown-RNAseq	TF perturbation	High	PLoS One. 2016 Jul 13;11(7):e0159011.	27411092
AN2016	AmyR	AN11187	AN11187	Not_assigned	gSELEX	Binding	High	PLoS One. 2016 Jul 13;11(7):e0159011.	27411092
AN2016	AmyR	AN11187	AN11187	Not_assigned	gSELEX	Binding	High	PLoS One. 2016 Jul 13;11(7):e0159011.	27411092
AN2016	AmyR	AN11188	AN11188	Not_assigned	gSELEX	Binding	High	PLoS One. 2016 Jul 13;11(7):e0159011.	27411092
AN2016	AmyR	AN11191	AN11191	Not_assigned	gSELEX	Binding	High	PLoS One. 2016 Jul 13;11(7):e0159011.	27411092
AN2016	AmyR	AN11196	AN11196	Not_assigned	gSELEX	Binding	High	PLoS One. 2016 Jul 13;11(7):e0159011.	27411092
AN2016	AmyR	AN11199	AN11199	Not_assigned	gSELEX	Binding	High	PLoS One. 2016 Jul 13;11(7):e0159011.	27411092
AN2016	AmyR	AN11200	AN11200	Not_assigned	gSELEX	Binding	High	PLoS One. 2016 Jul 13;11(7):e0159011.	27411092
AN2016	AmyR	AN11210	AN11210	Not_assigned	gSELEX	Binding	High	PLoS One. 2016 Jul 13;11(7):e0159011.	27411092
AN2016	AmyR	AN11215	AN11215	Not_assigned	gSELEX	Binding	High	PLoS One. 2016 Jul 13;11(7):e0159011.	27411092
AN2016	AmyR	AN11216	AN11216	Not_assigned	gSELEX	Binding	High	PLoS One. 2016 Jul 13;11(7):e0159011.	27411092
AN2016	AmyR	AN11228	AN11228	Not_assigned	gSELEX	Binding	High	PLoS One. 2016 Jul 13;11(7):e0159011.	27411092
AN2016	AmyR	AN11245	AN11245	Not_assigned	gSELEX	Binding	High	PLoS One. 2016 Jul 13;11(7):e0159011.	27411092
AN2016	AmyR	AN11260	AN11260	Not_assigned	gSELEX	Binding	High	PLoS One. 2016 Jul 13;11(7):e0159011.	27411092
AN2016	AmyR	AN11281	AN11281	Not_assigned	gSELEX	Binding	High	PLoS One. 2016 Jul 13;11(7):e0159011.	27411092
AN2016	AmyR	AN11288	AN11288	Not_assigned	gSELEX	Binding	High	PLoS One. 2016 Jul 13;11(7):e0159011.	27411092
AN2016	AmyR	AN11292	AN11292	Not_assigned	gSELEX	Binding	High	PLoS One. 2016 Jul 13;11(7):e0159011.	27411092
AN2016	AmyR	AN11306	AN11306	Not_assigned	gSELEX	Binding	High	PLoS One. 2016 Jul 13;11(7):e0159011.	27411092
AN2016	AmyR	AN11329	AN11329	Not_assigned	gSELEX	Binding	High	PLoS One. 2016 Jul 13;11(7):e0159011.	27411092
AN2016	AmyR	AN11337	AN11337	Not_assigned	gSELEX	Binding	High	PLoS One. 2016 Jul 13;11(7):e0159011.	27411092
AN2016	AmyR	AN11365	AN11365	Not_assigned	gSELEX	Binding	High	PLoS One. 2016 Jul 13;11(7):e0159011.	27411092
AN2016	AmyR	AN11366	AN11366	Not_assigned	gSELEX	Binding	High	PLoS One. 2016 Jul 13;11(7):e0159011.	27411092
AN2016	AmyR	AN11432	AN11432	Not_assigned	gSELEX	Binding	High	PLoS One. 2016 Jul 13;11(7):e0159011.	27411092
AN2016	AmyR	AN11438	AN11438	Not_assigned	gSELEX	Binding	High	PLoS One. 2016 Jul 13;11(7):e0159011.	27411092
AN2016	AmyR	AN11442	AN11442	Not_assigned	gSELEX	Binding	High	PLoS One. 2016 Jul 13;11(7):e0159011.	27411092
AN2016	AmyR	AN11455	AN11455	Not_assigned	gSELEX	Binding	High	PLoS One. 2016 Jul 13;11(7):e0159011.	27411092
AN2016	AmyR	AN11467	AN11467	Not_assigned	gSELEX	Binding	High	PLoS One. 2016 Jul 13;11(7):e0159011.	27411092
AN2016	AmyR	AN11575	AN11575	Not_assigned	gSELEX	Binding	High	PLoS One. 2016 Jul 13;11(7):e0159011.	27411092
AN2016	AmyR	AN11581	AN11581	Not_assigned	gSELEX	Binding	High	PLoS One. 2016 Jul 13;11(7):e0159011.	27411092
AN2016	AmyR	AN11584	DbaC	Not_assigned	gSELEX	Binding	High	PLoS One. 2016 Jul 13;11(7):e0159011.	27411092
AN2016	AmyR	AN11595	AN11595	Not_assigned	gSELEX	Binding	High	PLoS One. 2016 Jul 13;11(7):e0159011.	27411092
AN2016	AmyR	AN11622	AN11622	Not_assigned	gSELEX	Binding	High	PLoS One. 2016 Jul 13;11(7):e0159011.	27411092
AN2016	AmyR	AN11647	AN11647	Not_assigned	gSELEX	Binding	High	PLoS One. 2016 Jul 13;11(7):e0159011.	27411092
AN2016	AmyR	AN11689	AN11689	Not_assigned	gSELEX	Binding	High	PLoS One. 2016 Jul 13;11(7):e0159011.	27411092
AN2016	AmyR	AN11700	AN11700	Not_assigned	gSELEX	Binding	High	PLoS One. 2016 Jul 13;11(7):e0159011.	27411092
AN2016	AmyR	AN11724	AN11724	Not_assigned	gSELEX	Binding	High	PLoS One. 2016 Jul 13;11(7):e0159011.	27411092
AN2016	AmyR	AN11738	AN11738	Not_assigned	gSELEX	Binding	High	PLoS One. 2016 Jul 13;11(7):e0159011.	27411092
AN2016	AmyR	AN11745	AN11745	Not_assigned	gSELEX	Binding	High	PLoS One. 2016 Jul 13;11(7):e0159011.	27411092
AN2016	AmyR	AN11752	AN11752	Not_assigned	gSELEX	Binding	High	PLoS One. 2016 Jul 13;11(7):e0159011.	27411092
AN2016	AmyR	AN11754	AN11754	Not_assigned	gSELEX	Binding	High	PLoS One. 2016 Jul 13;11(7):e0159011.	27411092
AN2016	AmyR	AN11756	AN11756	Not_assigned	gSELEX	Binding	High	PLoS One. 2016 Jul 13;11(7):e0159011.	27411092
AN2016	AmyR	AN11768	AN11768	Not_assigned	gSELEX	Binding	High	PLoS One. 2016 Jul 13;11(7):e0159011.	27411092
AN2016	AmyR	AN11778	AN11778	Not_assigned	gSELEX	Binding	High	PLoS One. 2016 Jul 13;11(7):e0159011.	27411092
AN2016	AmyR	AN11778	AN11778	Not_assigned	TFdown-RNAseq	TF perturbation	High	PLoS One. 2016 Jul 13;11(7):e0159011.	27411092
AN2016	AmyR	AN11795	AN11795	Not_assigned	gSELEX	Binding	High	PLoS One. 2016 Jul 13;11(7):e0159011.	27411092
AN2016	AmyR	AN11801	AN11801	Not_assigned	gSELEX	Binding	High	PLoS One. 2016 Jul 13;11(7):e0159011.	27411092
AN2016	AmyR	AN11808	AN11808	Not_assigned	gSELEX	Binding	High	PLoS One. 2016 Jul 13;11(7):e0159011.	27411092
AN2016	AmyR	AN11810	Ngn14	Not_assigned	gSELEX	Binding	High	PLoS One. 2016 Jul 13;11(7):e0159011.	27411092
AN2016	AmyR	AN11840	AN11840	Not_assigned	gSELEX	Binding	High	PLoS One. 2016 Jul 13;11(7):e0159011.	27411092
AN2016	AmyR	AN1185	AN1185	Not_assigned	gSELEX	Binding	High	PLoS One. 2016 Jul 13;11(7):e0159011.	27411092
AN2016	AmyR	AN11853	AN11853	Not_assigned	gSELEX	Binding	High	PLoS One. 2016 Jul 13;11(7):e0159011.	27411092
AN2016	AmyR	AN11861	AN11861	Not_assigned	gSELEX	Binding	High	PLoS One. 2016 Jul 13;11(7):e0159011.	27411092
AN2016	AmyR	AN11863	AN11863	Not_assigned	gSELEX	Binding	High	PLoS One. 2016 Jul 13;11(7):e0159011.	27411092
AN2016	AmyR	AN11864	AN11864	Not_assigned	TFdown-RNAseq	TF perturbation	High	PLoS One. 2016 Jul 13;11(7):e0159011.	27411092
AN2016	AmyR	AN11869	AN11869	Not_assigned	gSELEX	Binding	High	PLoS One. 2016 Jul 13;11(7):e0159011.	27411092
AN2016	AmyR	AN11871	AN11871	Not_assigned	gSELEX	Binding	High	PLoS One. 2016 Jul 13;11(7):e0159011.	27411092
AN2016	AmyR	AN11875	AN11875	Not_assigned	gSELEX	Binding	High	PLoS One. 2016 Jul 13;11(7):e0159011.	27411092
AN2016	AmyR	AN11878	AN11878	Not_assigned	gSELEX	Binding	High	PLoS One. 2016 Jul 13;11(7):e0159011.	27411092
AN2016	AmyR	AN11880	AN11880	Not_assigned	gSELEX	Binding	High	PLoS One. 2016 Jul 13;11(7):e0159011.	27411092
AN2016	AmyR	AN11882	AN11882	Not_assigned	gSELEX	Binding	High	PLoS One. 2016 Jul 13;11(7):e0159011.	27411092
AN2016	AmyR	AN11909	AN11909	Not_assigned	gSELEX	Binding	High	PLoS One. 2016 Jul 13;11(7):e0159011.	27411092
AN2016	AmyR	AN11942	AN11942	Not_assigned	gSELEX	Binding	High	PLoS One. 2016 Jul 13;11(7):e0159011.	27411092
AN2016	AmyR	AN11965	AN11965	Not_assigned	gSELEX	Binding	High	PLoS One. 2016 Jul 13;11(7):e0159011.	27411092
AN2016	AmyR	AN11974	AN11974	Not_assigned	gSELEX	Binding	High	PLoS One. 2016 Jul 13;11(7):e0159011.	27411092
AN2016	AmyR	AN11980	AN11980	Not_assigned	gSELEX	Binding	High	PLoS One. 2016 Jul 13;11(7):e0159011.	27411092
AN2016	AmyR	AN11987	AN11987	Not_assigned	gSELEX	Binding	High	PLoS One. 2016 Jul 13;11(7):e0159011.	27411092
AN2016	AmyR	AN11988	AN11988	Not_assigned	gSELEX	Binding	High	PLoS One. 2016 Jul 13;11(7):e0159011.	27411092
AN2016	AmyR	AN12028	AN12028	Not_assigned	gSELEX	Binding	High	PLoS One. 2016 Jul 13;11(7):e0159011.	27411092
AN2016	AmyR	AN12031	AN12031	Not_assigned	gSELEX	Binding	High	PLoS One. 2016 Jul 13;11(7):e0159011.	27411092
AN2016	AmyR	AN12035	AN12035	Not_assigned	gSELEX	Binding	High	PLoS One. 2016 Jul 13;11(7):e0159011.	27411092
AN2016	AmyR	AN12053	AN12053	Not_assigned	gSELEX	Binding	High	PLoS One. 2016 Jul 13;11(7):e0159011.	27411092
AN2016	AmyR	AN12063	AN12063	Not_assigned	gSELEX	Binding	High	PLoS One. 2016 Jul 13;11(7):e0159011.	27411092
AN2016	AmyR	AN12071	FKBP3	Not_assigned	gSELEX	Binding	High	PLoS One. 2016 Jul 13;11(7):e0159011.	27411092
AN2016	AmyR	AN12086	AN12086	Not_assigned	gSELEX	Binding	High	PLoS One. 2016 Jul 13;11(7):e0159011.	27411092
AN2016	AmyR	AN12090	AN12090	Not_assigned	gSELEX	Binding	High	PLoS One. 2016 Jul 13;11(7):e0159011.	27411092
AN2016	AmyR	AN12097	RglC	Not_assigned	gSELEX	Binding	High	PLoS One. 2016 Jul 13;11(7):e0159011.	27411092
AN2016	AmyR	AN12099	AN12099	Not_assigned	gSELEX	Binding	High	PLoS One. 2016 Jul 13;11(7):e0159011.	27411092
AN2016	AmyR	AN12110	AN12110	Not_assigned	gSELEX	Binding	High	PLoS One. 2016 Jul 13;11(7):e0159011.	27411092
AN2016	AmyR	AN12114	AN12114	Not_assigned	gSELEX	Binding	High	PLoS One. 2016 Jul 13;11(7):e0159011.	27411092
AN2016	AmyR	AN12115	AN12115	Not_assigned	gSELEX	Binding	High	PLoS One. 2016 Jul 13;11(7):e0159011.	27411092
AN2016	AmyR	AN12136	AN12136	Not_assigned	gSELEX	Binding	High	PLoS One. 2016 Jul 13;11(7):e0159011.	27411092
AN2016	AmyR	AN12137	AN12137	Not_assigned	gSELEX	Binding	High	PLoS One. 2016 Jul 13;11(7):e0159011.	27411092
AN2016	AmyR	AN12147	AN12147	Not_assigned	gSELEX	Binding	High	PLoS One. 2016 Jul 13;11(7):e0159011.	27411092
AN2016	AmyR	AN12148	AN12148	Not_assigned	gSELEX	Binding	High	PLoS One. 2016 Jul 13;11(7):e0159011.	27411092
AN2016	AmyR	AN12154	AN12154	Not_assigned	gSELEX	Binding	High	PLoS One. 2016 Jul 13;11(7):e0159011.	27411092
AN2016	AmyR	AN12167	AN12167	Not_assigned	gSELEX	Binding	High	PLoS One. 2016 Jul 13;11(7):e0159011.	27411092
AN2016	AmyR	AN12174	AN12174	Not_assigned	gSELEX	Binding	High	PLoS One. 2016 Jul 13;11(7):e0159011.	27411092
AN2016	AmyR	AN12187	AN12187	Not_assigned	gSELEX	Binding	High	PLoS One. 2016 Jul 13;11(7):e0159011.	27411092
AN2016	AmyR	AN12192	AN12192	Not_assigned	gSELEX	Binding	High	PLoS One. 2016 Jul 13;11(7):e0159011.	27411092
AN2016	AmyR	AN12199	AN12199	Not_assigned	gSELEX	Binding	High	PLoS One. 2016 Jul 13;11(7):e0159011.	27411092
AN2016	AmyR	AN12205	AN12205	Not_assigned	gSELEX	Binding	High	PLoS One. 2016 Jul 13;11(7):e0159011.	27411092
AN2016	AmyR	AN12239	AN12239	Not_assigned	gSELEX	Binding	High	PLoS One. 2016 Jul 13;11(7):e0159011.	27411092
AN2016	AmyR	AN12240	AN12240	Not_assigned	gSELEX	Binding	High	PLoS One. 2016 Jul 13;11(7):e0159011.	27411092
AN2016	AmyR	AN12241	AN12241	Not_assigned	gSELEX	Binding	High	PLoS One. 2016 Jul 13;11(7):e0159011.	27411092
AN2016	AmyR	AN12244	AN12244	Not_assigned	gSELEX	Binding	High	PLoS One. 2016 Jul 13;11(7):e0159011.	27411092
AN2016	AmyR	AN12245	AN12245	Not_assigned	gSELEX	Binding	High	PLoS One. 2016 Jul 13;11(7):e0159011.	27411092
AN2016	AmyR	AN12252	AN12252	Not_assigned	gSELEX	Binding	High	PLoS One. 2016 Jul 13;11(7):e0159011.	27411092
AN2016	AmyR	AN12258	AN12258	Not_assigned	gSELEX	Binding	High	PLoS One. 2016 Jul 13;11(7):e0159011.	27411092
AN2016	AmyR	AN12262	AN12262	Not_assigned	gSELEX	Binding	High	PLoS One. 2016 Jul 13;11(7):e0159011.	27411092
AN2016	AmyR	AN12267	AN12267	Not_assigned	gSELEX	Binding	High	PLoS One. 2016 Jul 13;11(7):e0159011.	27411092
AN2016	AmyR	AN12280	AN12280	Not_assigned	gSELEX	Binding	High	PLoS One. 2016 Jul 13;11(7):e0159011.	27411092
AN2016	AmyR	AN12281	AN12281	Not_assigned	gSELEX	Binding	High	PLoS One. 2016 Jul 13;11(7):e0159011.	27411092
AN2016	AmyR	AN12309	AN12309	Not_assigned	gSELEX	Binding	High	PLoS One. 2016 Jul 13;11(7):e0159011.	27411092
AN2016	AmyR	AN12313	AN12313	Not_assigned	gSELEX	Binding	High	PLoS One. 2016 Jul 13;11(7):e0159011.	27411092
AN2016	AmyR	AN12357	AN12357	Not_assigned	gSELEX	Binding	High	PLoS One. 2016 Jul 13;11(7):e0159011.	27411092
AN2016	AmyR	AN12359	AN12359	Not_assigned	gSELEX	Binding	High	PLoS One. 2016 Jul 13;11(7):e0159011.	27411092
AN2016	AmyR	AN12361	AN12361	Not_assigned	gSELEX	Binding	High	PLoS One. 2016 Jul 13;11(7):e0159011.	27411092
AN2016	AmyR	AN12369	AN12369	Not_assigned	gSELEX	Binding	High	PLoS One. 2016 Jul 13;11(7):e0159011.	27411092
AN2016	AmyR	AN12379	AN12379	Not_assigned	gSELEX	Binding	High	PLoS One. 2016 Jul 13;11(7):e0159011.	27411092
AN2016	AmyR	AN12388	AN12388	Not_assigned	gSELEX	Binding	High	PLoS One. 2016 Jul 13;11(7):e0159011.	27411092
AN2016	AmyR	AN12400	AN12400	Not_assigned	gSELEX	Binding	High	PLoS One. 2016 Jul 13;11(7):e0159011.	27411092
AN2016	AmyR	AN12402	XptB	Not_assigned	gSELEX	Binding	High	PLoS One. 2016 Jul 13;11(7):e0159011.	27411092
AN2016	AmyR	AN12413	AN12413	Not_assigned	gSELEX	Binding	High	PLoS One. 2016 Jul 13;11(7):e0159011.	27411092
AN2016	AmyR	AN12418	AN12418	Not_assigned	gSELEX	Binding	High	PLoS One. 2016 Jul 13;11(7):e0159011.	27411092
AN2016	AmyR	AN12427	AN12427	Not_assigned	gSELEX	Binding	High	PLoS One. 2016 Jul 13;11(7):e0159011.	27411092
AN2016	AmyR	AN12431	AN12431	Not_assigned	gSELEX	Binding	High	PLoS One. 2016 Jul 13;11(7):e0159011.	27411092
AN2016	AmyR	AN12441	AN12441	Not_assigned	gSELEX	Binding	High	PLoS One. 2016 Jul 13;11(7):e0159011.	27411092
AN2016	AmyR	AN12442	AN12442	Not_assigned	gSELEX	Binding	High	PLoS One. 2016 Jul 13;11(7):e0159011.	27411092
AN2016	AmyR	AN12487	AN12450;AN3526;AN12487	Not_assigned	gSELEX	Binding	High	PLoS One. 2016 Jul 13;11(7):e0159011.	27411092
AN2016	AmyR	AN12490	AN12490	Not_assigned	gSELEX	Binding	High	PLoS One. 2016 Jul 13;11(7):e0159011.	27411092
AN2016	AmyR	AN1290	AN1290	Not_assigned	gSELEX	Binding	High	PLoS One. 2016 Jul 13;11(7):e0159011.	27411092
AN2016	AmyR	AN1317	AN1317	Not_assigned	gSELEX	Binding	High	PLoS One. 2016 Jul 13;11(7):e0159011.	27411092
AN2016	AmyR	AN1320	AN1320	Not_assigned	gSELEX	Binding	High	PLoS One. 2016 Jul 13;11(7):e0159011.	27411092
AN2016	AmyR	AN1352	AN1352	Not_assigned	gSELEX	Binding	High	PLoS One. 2016 Jul 13;11(7):e0159011.	27411092
AN2016	AmyR	AN1419	AN1419	Not_assigned	gSELEX	Binding	High	PLoS One. 2016 Jul 13;11(7):e0159011.	27411092
AN2016	AmyR	AN1448	AN1448	Not_assigned	gSELEX	Binding	High	PLoS One. 2016 Jul 13;11(7):e0159011.	27411092
AN2016	AmyR	AN1501	AN1501	Not_assigned	gSELEX	Binding	High	PLoS One. 2016 Jul 13;11(7):e0159011.	27411092
AN2016	AmyR	AN1517	AN1517	Not_assigned	gSELEX	Binding	High	PLoS One. 2016 Jul 13;11(7):e0159011.	27411092
AN2016	AmyR	AN1541	AN1541	Not_assigned	gSELEX	Binding	High	PLoS One. 2016 Jul 13;11(7):e0159011.	27411092
AN2016	AmyR	AN1577	AN1577	Not_assigned	gSELEX	Binding	High	PLoS One. 2016 Jul 13;11(7):e0159011.	27411092
AN2016	AmyR	AN1587	AN1587	Not_assigned	gSELEX	Binding	High	PLoS One. 2016 Jul 13;11(7):e0159011.	27411092
AN2016	AmyR	AN1590	AN1590	Not_assigned	gSELEX	Binding	High	PLoS One. 2016 Jul 13;11(7):e0159011.	27411092
AN2016	AmyR	AN1591	AN1591	Not_assigned	gSELEX	Binding	High	PLoS One. 2016 Jul 13;11(7):e0159011.	27411092
AN2016	AmyR	AN1597	AN1597	Not_assigned	gSELEX	Binding	High	PLoS One. 2016 Jul 13;11(7):e0159011.	27411092
AN2016	AmyR	AN1604	AgnE	Not_assigned	TFdown-RNAseq	TF perturbation	High	PLoS One. 2016 Jul 13;11(7):e0159011.	27411092
AN2016	AmyR	AN1620	AN1620	Not_assigned	gSELEX	Binding	High	PLoS One. 2016 Jul 13;11(7):e0159011.	27411092
AN2016	AmyR	AN1641	AN1641	Not_assigned	gSELEX	Binding	High	PLoS One. 2016 Jul 13;11(7):e0159011.	27411092
AN2016	AmyR	AN1643	AN1643	Not_assigned	gSELEX	Binding	High	PLoS One. 2016 Jul 13;11(7):e0159011.	27411092
AN2016	AmyR	AN1649	AN1649	Not_assigned	gSELEX	Binding	High	PLoS One. 2016 Jul 13;11(7):e0159011.	27411092
AN2016	AmyR	AN1650	AN1650	Not_assigned	gSELEX	Binding	High	PLoS One. 2016 Jul 13;11(7):e0159011.	27411092
AN2016	AmyR	AN1659	AN1659	Not_assigned	TFdown-RNAseq	TF perturbation	High	PLoS One. 2016 Jul 13;11(7):e0159011.	27411092
AN2016	AmyR	AN1664	AN1664	Not_assigned	gSELEX	Binding	High	PLoS One. 2016 Jul 13;11(7):e0159011.	27411092
AN2016	AmyR	AN1670	AN1670	Not_assigned	gSELEX	Binding	High	PLoS One. 2016 Jul 13;11(7):e0159011.	27411092
AN2016	AmyR	AN1679	AN1679	Not_assigned	gSELEX	Binding	High	PLoS One. 2016 Jul 13;11(7):e0159011.	27411092
AN2016	AmyR	AN1680	AN1680	Not_assigned	gSELEX	Binding	High	PLoS One. 2016 Jul 13;11(7):e0159011.	27411092
AN2016	AmyR	AN1681	AN1681	Not_assigned	gSELEX	Binding	High	PLoS One. 2016 Jul 13;11(7):e0159011.	27411092
AN2016	AmyR	AN1739	AN1739	Not_assigned	gSELEX	Binding	High	PLoS One. 2016 Jul 13;11(7):e0159011.	27411092
AN2016	AmyR	AN1749	AN1749	Not_assigned	gSELEX	Binding	High	PLoS One. 2016 Jul 13;11(7):e0159011.	27411092
AN2016	AmyR	AN1786	AN1786	Not_assigned	gSELEX	Binding	High	PLoS One. 2016 Jul 13;11(7):e0159011.	27411092
AN2016	AmyR	AN1809	AN1809	Not_assigned	gSELEX	Binding	High	PLoS One. 2016 Jul 13;11(7):e0159011.	27411092
AN2016	AmyR	AN1815	AN1815	Not_assigned	gSELEX	Binding	High	PLoS One. 2016 Jul 13;11(7):e0159011.	27411092
AN2016	AmyR	AN1819	AN1819	Not_assigned	gSELEX	Binding	High	PLoS One. 2016 Jul 13;11(7):e0159011.	27411092
AN2016	AmyR	AN1829	AN1829	Not_assigned	gSELEX	Binding	High	PLoS One. 2016 Jul 13;11(7):e0159011.	27411092
AN2016	AmyR	AN1839	AcpB	Not_assigned	gSELEX	Binding	High	PLoS One. 2016 Jul 13;11(7):e0159011.	27411092
AN2016	AmyR	AN1864	AN1864	Not_assigned	TFdown-RNAseq	TF perturbation	High	PLoS One. 2016 Jul 13;11(7):e0159011.	27411092
AN2016	AmyR	AN1865	AN1865	Not_assigned	TFdown-RNAseq	TF perturbation	High	PLoS One. 2016 Jul 13;11(7):e0159011.	27411092
AN2016	AmyR	AN1870	AN1870	Not_assigned	gSELEX	Binding	High	PLoS One. 2016 Jul 13;11(7):e0159011.	27411092
AN2016	AmyR	AN1888	AN1888	Not_assigned	gSELEX	Binding	High	PLoS One. 2016 Jul 13;11(7):e0159011.	27411092
AN2016	AmyR	AN1978	AN1978	Not_assigned	gSELEX	Binding	High	PLoS One. 2016 Jul 13;11(7):e0159011.	27411092
AN2016	AmyR	AN1998	AN1998	Not_assigned	gSELEX	Binding	High	PLoS One. 2016 Jul 13;11(7):e0159011.	27411092
AN2016	AmyR	AN20053	AN20053	Not_assigned	gSELEX	Binding	High	PLoS One. 2016 Jul 13;11(7):e0159011.	27411092
AN2016	AmyR	AN2018	AmyA	Not_assigned	gSELEX	Binding	High	PLoS One. 2016 Jul 13;11(7):e0159011.	27411092
AN2016	AmyR	AN2018	AmyA	Not_assigned	TFdown-RNAseq	TF perturbation	High	PLoS One. 2016 Jul 13;11(7):e0159011.	27411092
AN2016	AmyR	AN2022	AN2022	Not_assigned	gSELEX	Binding	High	PLoS One. 2016 Jul 13;11(7):e0159011.	27411092
AN2016	AmyR	AN2023	AN2023	Not_assigned	gSELEX	Binding	High	PLoS One. 2016 Jul 13;11(7):e0159011.	27411092
AN2016	AmyR	AN2024	AN2024	Not_assigned	gSELEX	Binding	High	PLoS One. 2016 Jul 13;11(7):e0159011.	27411092
AN2016	AmyR	AN2032	PkhA	Not_assigned	gSELEX	Binding	High	PLoS One. 2016 Jul 13;11(7):e0159011.	27411092
AN2016	AmyR	AN2114	AN2114	Not_assigned	gSELEX	Binding	High	PLoS One. 2016 Jul 13;11(7):e0159011.	27411092
AN2016	AmyR	AN2116	AN2116	Not_assigned	gSELEX	Binding	High	PLoS One. 2016 Jul 13;11(7):e0159011.	27411092
AN2016	AmyR	AN2118	AN2118	Not_assigned	gSELEX	Binding	High	PLoS One. 2016 Jul 13;11(7):e0159011.	27411092
AN2016	AmyR	AN2135	AN2135	Not_assigned	gSELEX	Binding	High	PLoS One. 2016 Jul 13;11(7):e0159011.	27411092
AN2016	AmyR	AN2194	AN2194	Not_assigned	gSELEX	Binding	High	PLoS One. 2016 Jul 13;11(7):e0159011.	27411092
AN2016	AmyR	AN2195	AN2195	Not_assigned	gSELEX	Binding	High	PLoS One. 2016 Jul 13;11(7):e0159011.	27411092
AN2016	AmyR	AN2201	AN2201	Not_assigned	gSELEX	Binding	High	PLoS One. 2016 Jul 13;11(7):e0159011.	27411092
AN2016	AmyR	AN2220	AN2220	Not_assigned	gSELEX	Binding	High	PLoS One. 2016 Jul 13;11(7):e0159011.	27411092
AN2016	AmyR	AN2319	AN2319	Not_assigned	gSELEX	Binding	High	PLoS One. 2016 Jul 13;11(7):e0159011.	27411092
AN2016	AmyR	AN2367	AN2367	Not_assigned	gSELEX	Binding	High	PLoS One. 2016 Jul 13;11(7):e0159011.	27411092
AN2016	AmyR	AN2368	AN2368	Not_assigned	gSELEX	Binding	High	PLoS One. 2016 Jul 13;11(7):e0159011.	27411092
AN2016	AmyR	AN2373	FfkC	Not_assigned	gSELEX	Binding	High	PLoS One. 2016 Jul 13;11(7):e0159011.	27411092
AN2016	AmyR	AN2394	AN2394	Not_assigned	gSELEX	Binding	High	PLoS One. 2016 Jul 13;11(7):e0159011.	27411092
AN2016	AmyR	AN2396	AN2396	Not_assigned	gSELEX	Binding	High	PLoS One. 2016 Jul 13;11(7):e0159011.	27411092
AN2016	AmyR	AN2399	AN2399	Not_assigned	gSELEX	Binding	High	PLoS One. 2016 Jul 13;11(7):e0159011.	27411092
AN2016	AmyR	AN2465	AN2465	Not_assigned	gSELEX	Binding	High	PLoS One. 2016 Jul 13;11(7):e0159011.	27411092
AN2016	AmyR	AN2501	AN2501	Not_assigned	gSELEX	Binding	High	PLoS One. 2016 Jul 13;11(7):e0159011.	27411092
AN2016	AmyR	AN2502	AN2502	Not_assigned	gSELEX	Binding	High	PLoS One. 2016 Jul 13;11(7):e0159011.	27411092
AN2016	AmyR	AN2540	AN2540	Not_assigned	gSELEX	Binding	High	PLoS One. 2016 Jul 13;11(7):e0159011.	27411092
AN2016	AmyR	AN2543	AN2543	Not_assigned	gSELEX	Binding	High	PLoS One. 2016 Jul 13;11(7):e0159011.	27411092
AN2016	AmyR	AN2545	EasA	Not_assigned	TFdown-RNAseq	TF perturbation	High	PLoS One. 2016 Jul 13;11(7):e0159011.	27411092
AN2016	AmyR	AN2550	AN2550	Not_assigned	gSELEX	Binding	High	PLoS One. 2016 Jul 13;11(7):e0159011.	27411092
AN2016	AmyR	AN2559	AN2559	Not_assigned	gSELEX	Binding	High	PLoS One. 2016 Jul 13;11(7):e0159011.	27411092
AN2016	AmyR	AN2562	AN2562	Not_assigned	gSELEX	Binding	High	PLoS One. 2016 Jul 13;11(7):e0159011.	27411092
AN2016	AmyR	AN2571	AN2571	Not_assigned	gSELEX	Binding	High	PLoS One. 2016 Jul 13;11(7):e0159011.	27411092
AN2016	AmyR	AN2576	AN2576	Not_assigned	gSELEX	Binding	High	PLoS One. 2016 Jul 13;11(7):e0159011.	27411092
AN2016	AmyR	AN2584	AN2584	Not_assigned	gSELEX	Binding	High	PLoS One. 2016 Jul 13;11(7):e0159011.	27411092
AN2016	AmyR	AN2585	AN2585	Not_assigned	TFdown-RNAseq	TF perturbation	High	PLoS One. 2016 Jul 13;11(7):e0159011.	27411092
AN2016	AmyR	AN2589	AN2589	Not_assigned	gSELEX	Binding	High	PLoS One. 2016 Jul 13;11(7):e0159011.	27411092
AN2016	AmyR	AN2599	AN2599	Not_assigned	gSELEX	Binding	High	PLoS One. 2016 Jul 13;11(7):e0159011.	27411092
AN2016	AmyR	AN2603	AN2603	Not_assigned	gSELEX	Binding	High	PLoS One. 2016 Jul 13;11(7):e0159011.	27411092
AN2016	AmyR	AN2630	AN2630	Not_assigned	gSELEX	Binding	High	PLoS One. 2016 Jul 13;11(7):e0159011.	27411092
AN2016	AmyR	AN2633	AN2633	Not_assigned	gSELEX	Binding	High	PLoS One. 2016 Jul 13;11(7):e0159011.	27411092
AN2016	AmyR	AN2639	AN2639	Not_assigned	gSELEX	Binding	High	PLoS One. 2016 Jul 13;11(7):e0159011.	27411092
AN2016	AmyR	AN2643	AN2643	Not_assigned	gSELEX	Binding	High	PLoS One. 2016 Jul 13;11(7):e0159011.	27411092
AN2016	AmyR	AN2644	AN2644	Not_assigned	gSELEX	Binding	High	PLoS One. 2016 Jul 13;11(7):e0159011.	27411092
AN2016	AmyR	AN2647	AN2647	Not_assigned	gSELEX	Binding	High	PLoS One. 2016 Jul 13;11(7):e0159011.	27411092
AN2016	AmyR	AN2657	AN2657	Not_assigned	gSELEX	Binding	High	PLoS One. 2016 Jul 13;11(7):e0159011.	27411092
AN2016	AmyR	AN2659	AN2659	Not_assigned	gSELEX	Binding	High	PLoS One. 2016 Jul 13;11(7):e0159011.	27411092
AN2016	AmyR	AN2660	AN2660	Not_assigned	gSELEX	Binding	High	PLoS One. 2016 Jul 13;11(7):e0159011.	27411092
AN2016	AmyR	AN2664	AN2664	Not_assigned	gSELEX	Binding	High	PLoS One. 2016 Jul 13;11(7):e0159011.	27411092
AN2016	AmyR	AN2665	AN2665	Not_assigned	gSELEX	Binding	High	PLoS One. 2016 Jul 13;11(7):e0159011.	27411092
AN2016	AmyR	AN2666	SdhA	Not_assigned	gSELEX	Binding	High	PLoS One. 2016 Jul 13;11(7):e0159011.	27411092
AN2016	AmyR	AN2667	AN2667	Not_assigned	gSELEX	Binding	High	PLoS One. 2016 Jul 13;11(7):e0159011.	27411092
AN2016	AmyR	AN2669	AN2669	Not_assigned	TFdown-RNAseq	TF perturbation	High	PLoS One. 2016 Jul 13;11(7):e0159011.	27411092
AN2016	AmyR	AN2682	AN2682	Not_assigned	gSELEX	Binding	High	PLoS One. 2016 Jul 13;11(7):e0159011.	27411092
AN2016	AmyR	AN2684	AN2684	Not_assigned	gSELEX	Binding	High	PLoS One. 2016 Jul 13;11(7):e0159011.	27411092
AN2016	AmyR	AN2689	UlpA	Not_assigned	gSELEX	Binding	High	PLoS One. 2016 Jul 13;11(7):e0159011.	27411092
AN2016	AmyR	AN2695	AN2695	Not_assigned	gSELEX	Binding	High	PLoS One. 2016 Jul 13;11(7):e0159011.	27411092
AN2016	AmyR	AN2698	AN2698	Not_assigned	gSELEX	Binding	High	PLoS One. 2016 Jul 13;11(7):e0159011.	27411092
AN2016	AmyR	AN2709	EglE	Not_assigned	gSELEX	Binding	High	PLoS One. 2016 Jul 13;11(7):e0159011.	27411092
AN2016	AmyR	AN2710	AN2710	Not_assigned	gSELEX	Binding	High	PLoS One. 2016 Jul 13;11(7):e0159011.	27411092
AN2016	AmyR	AN2729	AN2729	Not_assigned	gSELEX	Binding	High	PLoS One. 2016 Jul 13;11(7):e0159011.	27411092
AN2016	AmyR	AN2732	AN2732	Not_assigned	gSELEX	Binding	High	PLoS One. 2016 Jul 13;11(7):e0159011.	27411092
AN2016	AmyR	AN2777	AN2777	Not_assigned	gSELEX	Binding	High	PLoS One. 2016 Jul 13;11(7):e0159011.	27411092
AN2016	AmyR	AN2784	AN2784	Not_assigned	gSELEX	Binding	High	PLoS One. 2016 Jul 13;11(7):e0159011.	27411092
AN2016	AmyR	AN2789	AN2789	Not_assigned	gSELEX	Binding	High	PLoS One. 2016 Jul 13;11(7):e0159011.	27411092
AN2016	AmyR	AN2810	AN2810	Not_assigned	gSELEX	Binding	High	PLoS One. 2016 Jul 13;11(7):e0159011.	27411092
AN2016	AmyR	AN2810	AN2810	Not_assigned	TFdown-RNAseq	TF perturbation	High	PLoS One. 2016 Jul 13;11(7):e0159011.	27411092
AN2016	AmyR	AN2827	AN2827	Not_assigned	gSELEX	Binding	High	PLoS One. 2016 Jul 13;11(7):e0159011.	27411092
AN2016	AmyR	AN2836	AN2836	Not_assigned	gSELEX	Binding	High	PLoS One. 2016 Jul 13;11(7):e0159011.	27411092
AN2016	AmyR	AN2840	MctA	Not_assigned	gSELEX	Binding	High	PLoS One. 2016 Jul 13;11(7):e0159011.	27411092
AN2016	AmyR	AN2844	AN2844	Not_assigned	gSELEX	Binding	High	PLoS One. 2016 Jul 13;11(7):e0159011.	27411092
AN2016	AmyR	AN2919	SltA	Not_assigned	gSELEX	Binding	High	PLoS One. 2016 Jul 13;11(7):e0159011.	27411092
AN2016	AmyR	AN2920	AN2920	Not_assigned	gSELEX	Binding	High	PLoS One. 2016 Jul 13;11(7):e0159011.	27411092
AN2016	AmyR	AN2922	AN2922	Not_assigned	TFdown-RNAseq	TF perturbation	High	PLoS One. 2016 Jul 13;11(7):e0159011.	27411092
AN2016	AmyR	AN2923	AN2923	Not_assigned	TFdown-RNAseq	TF perturbation	High	PLoS One. 2016 Jul 13;11(7):e0159011.	27411092
AN2016	AmyR	AN2956	AN2956	Not_assigned	gSELEX	Binding	High	PLoS One. 2016 Jul 13;11(7):e0159011.	27411092
AN2016	AmyR	AN3009	AN3009	Not_assigned	gSELEX	Binding	High	PLoS One. 2016 Jul 13;11(7):e0159011.	27411092
AN2016	AmyR	AN3045	AN3045	Not_assigned	gSELEX	Binding	High	PLoS One. 2016 Jul 13;11(7):e0159011.	27411092
AN2016	AmyR	AN3054	AN3054	Not_assigned	gSELEX	Binding	High	PLoS One. 2016 Jul 13;11(7):e0159011.	27411092
AN2016	AmyR	AN3076	AN3076	Not_assigned	gSELEX	Binding	High	PLoS One. 2016 Jul 13;11(7):e0159011.	27411092
AN2016	AmyR	AN3103	AN3103	Not_assigned	gSELEX	Binding	High	PLoS One. 2016 Jul 13;11(7):e0159011.	27411092
AN2016	AmyR	AN3159	AN3159	Not_assigned	gSELEX	Binding	High	PLoS One. 2016 Jul 13;11(7):e0159011.	27411092
AN2016	AmyR	AN3181	AN3181	Not_assigned	gSELEX	Binding	High	PLoS One. 2016 Jul 13;11(7):e0159011.	27411092
AN2016	AmyR	AN3182	AN3182	Not_assigned	gSELEX	Binding	High	PLoS One. 2016 Jul 13;11(7):e0159011.	27411092
AN2016	AmyR	AN3201	LacD;BgaD	Not_assigned	gSELEX	Binding	High	PLoS One. 2016 Jul 13;11(7):e0159011.	27411092
AN2016	AmyR	AN3203	AN3203	Not_assigned	gSELEX	Binding	High	PLoS One. 2016 Jul 13;11(7):e0159011.	27411092
AN2016	AmyR	AN3210	AN3210	Not_assigned	gSELEX	Binding	High	PLoS One. 2016 Jul 13;11(7):e0159011.	27411092
AN2016	AmyR	AN3213	BnfA	Not_assigned	gSELEX	Binding	High	PLoS One. 2016 Jul 13;11(7):e0159011.	27411092
AN2016	AmyR	AN3225	CYP631B1	Not_assigned	gSELEX	Binding	High	PLoS One. 2016 Jul 13;11(7):e0159011.	27411092
AN2016	AmyR	AN3226	PkfC	Not_assigned	gSELEX	Binding	High	PLoS One. 2016 Jul 13;11(7):e0159011.	27411092
AN2016	AmyR	AN3228	PkfE	Not_assigned	gSELEX	Binding	High	PLoS One. 2016 Jul 13;11(7):e0159011.	27411092
AN2016	AmyR	AN3229	PkfF	Not_assigned	gSELEX	Binding	High	PLoS One. 2016 Jul 13;11(7):e0159011.	27411092
AN2016	AmyR	AN3230	PkfA	Not_assigned	gSELEX	Binding	High	PLoS One. 2016 Jul 13;11(7):e0159011.	27411092
AN2016	AmyR	AN3234	AN3234	Not_assigned	gSELEX	Binding	High	PLoS One. 2016 Jul 13;11(7):e0159011.	27411092
AN2016	AmyR	AN3235	AN3235	Not_assigned	gSELEX	Binding	High	PLoS One. 2016 Jul 13;11(7):e0159011.	27411092
AN2016	AmyR	AN3252	AN3252	Not_assigned	gSELEX	Binding	High	PLoS One. 2016 Jul 13;11(7):e0159011.	27411092
AN2016	AmyR	AN3261	AN3261	Not_assigned	gSELEX	Binding	High	PLoS One. 2016 Jul 13;11(7):e0159011.	27411092
AN2016	AmyR	AN3263	AN3263	Not_assigned	gSELEX	Binding	High	PLoS One. 2016 Jul 13;11(7):e0159011.	27411092
AN2016	AmyR	AN3265	ApyA	Not_assigned	gSELEX	Binding	High	PLoS One. 2016 Jul 13;11(7):e0159011.	27411092
AN2016	AmyR	AN3285	AN3285	Not_assigned	gSELEX	Binding	High	PLoS One. 2016 Jul 13;11(7):e0159011.	27411092
AN2016	AmyR	AN3312	AN3312	Not_assigned	gSELEX	Binding	High	PLoS One. 2016 Jul 13;11(7):e0159011.	27411092
AN2016	AmyR	AN3318	AN3318	Not_assigned	gSELEX	Binding	High	PLoS One. 2016 Jul 13;11(7):e0159011.	27411092
AN2016	AmyR	AN3321	AN3321	Not_assigned	gSELEX	Binding	High	PLoS One. 2016 Jul 13;11(7):e0159011.	27411092
AN2016	AmyR	AN3333	AN3333	Not_assigned	gSELEX	Binding	High	PLoS One. 2016 Jul 13;11(7):e0159011.	27411092
AN2016	AmyR	AN3338	AN3338	Not_assigned	gSELEX	Binding	High	PLoS One. 2016 Jul 13;11(7):e0159011.	27411092
AN2016	AmyR	AN3339	AN3339	Not_assigned	gSELEX	Binding	High	PLoS One. 2016 Jul 13;11(7):e0159011.	27411092
AN2016	AmyR	AN3354	AN3354	Not_assigned	gSELEX	Binding	High	PLoS One. 2016 Jul 13;11(7):e0159011.	27411092
AN2016	AmyR	AN3382	SalA	Not_assigned	gSELEX	Binding	High	PLoS One. 2016 Jul 13;11(7):e0159011.	27411092
AN2016	AmyR	AN3386	AN3386	Not_assigned	gSELEX	Binding	High	PLoS One. 2016 Jul 13;11(7):e0159011.	27411092
AN2016	AmyR	AN3388	AmyF	Not_assigned	gSELEX	Binding	High	PLoS One. 2016 Jul 13;11(7):e0159011.	27411092
AN2016	AmyR	AN3388	AmyF	Positive	TFdown-PCR	TF perturbation	Low	Biosci Biotechnol Biochem. 2006 Oct;70(10):2363-70.	17031028
AN2016	AmyR	AN3388	AmyF	Not_assigned	TFdown-RNAseq	TF perturbation	High	PLoS One. 2016 Jul 13;11(7):e0159011.	27411092
AN2016	AmyR	AN3396	MicA	Not_assigned	gSELEX	Binding	High	PLoS One. 2016 Jul 13;11(7):e0159011.	27411092
AN2016	AmyR	AN3493	AN3493	Not_assigned	gSELEX	Binding	High	PLoS One. 2016 Jul 13;11(7):e0159011.	27411092
AN2016	AmyR	AN3500	AN3500	Not_assigned	gSELEX	Binding	High	PLoS One. 2016 Jul 13;11(7):e0159011.	27411092
AN2016	AmyR	AN3505	AN3505	Not_assigned	gSELEX	Binding	High	PLoS One. 2016 Jul 13;11(7):e0159011.	27411092
AN2016	AmyR	AN3518	AN3518	Not_assigned	gSELEX	Binding	High	PLoS One. 2016 Jul 13;11(7):e0159011.	27411092
AN2016	AmyR	AN3520	AN3520	Not_assigned	TFdown-RNAseq	TF perturbation	High	PLoS One. 2016 Jul 13;11(7):e0159011.	27411092
AN2016	AmyR	AN3523	AN3523	Not_assigned	gSELEX	Binding	High	PLoS One. 2016 Jul 13;11(7):e0159011.	27411092
AN2016	AmyR	AN3530	AN3530	Not_assigned	TFdown-RNAseq	TF perturbation	High	PLoS One. 2016 Jul 13;11(7):e0159011.	27411092
AN2016	AmyR	AN3538	AN3538	Not_assigned	gSELEX	Binding	High	PLoS One. 2016 Jul 13;11(7):e0159011.	27411092
AN2016	AmyR	AN3566	Mns1C	Not_assigned	TFdown-RNAseq	TF perturbation	High	PLoS One. 2016 Jul 13;11(7):e0159011.	27411092
AN2016	AmyR	AN3608	AtrC	Not_assigned	gSELEX	Binding	High	PLoS One. 2016 Jul 13;11(7):e0159011.	27411092
AN2016	AmyR	AN3631	AN3631	Not_assigned	gSELEX	Binding	High	PLoS One. 2016 Jul 13;11(7):e0159011.	27411092
AN2016	AmyR	AN3633	AN3633	Not_assigned	gSELEX	Binding	High	PLoS One. 2016 Jul 13;11(7):e0159011.	27411092
AN2016	AmyR	AN3701	AN3701	Not_assigned	gSELEX	Binding	High	PLoS One. 2016 Jul 13;11(7):e0159011.	27411092
AN2016	AmyR	AN3734	AN3734	Not_assigned	gSELEX	Binding	High	PLoS One. 2016 Jul 13;11(7):e0159011.	27411092
AN2016	AmyR	AN3769	AN3769	Not_assigned	gSELEX	Binding	High	PLoS One. 2016 Jul 13;11(7):e0159011.	27411092
AN2016	AmyR	AN3791	AN3791	Not_assigned	gSELEX	Binding	High	PLoS One. 2016 Jul 13;11(7):e0159011.	27411092
AN2016	AmyR	AN3844	AN3844	Not_assigned	gSELEX	Binding	High	PLoS One. 2016 Jul 13;11(7):e0159011.	27411092
AN2016	AmyR	AN3863	AN3863	Not_assigned	gSELEX	Binding	High	PLoS One. 2016 Jul 13;11(7):e0159011.	27411092
AN2016	AmyR	AN3882	AN3882	Not_assigned	TFdown-RNAseq	TF perturbation	High	PLoS One. 2016 Jul 13;11(7):e0159011.	27411092
AN2016	AmyR	AN3897	AN3897	Not_assigned	gSELEX	Binding	High	PLoS One. 2016 Jul 13;11(7):e0159011.	27411092
AN2016	AmyR	AN3936	AN3936	Not_assigned	gSELEX	Binding	High	PLoS One. 2016 Jul 13;11(7):e0159011.	27411092
AN2016	AmyR	AN3960	AN3960	Not_assigned	gSELEX	Binding	High	PLoS One. 2016 Jul 13;11(7):e0159011.	27411092
AN2016	AmyR	AN3987	AN3987	Not_assigned	gSELEX	Binding	High	PLoS One. 2016 Jul 13;11(7):e0159011.	27411092
AN2016	AmyR	AN3992	AN3992	Not_assigned	gSELEX	Binding	High	PLoS One. 2016 Jul 13;11(7):e0159011.	27411092
AN2016	AmyR	AN3996	AN3996	Not_assigned	gSELEX	Binding	High	PLoS One. 2016 Jul 13;11(7):e0159011.	27411092
AN2016	AmyR	AN3996	AN3996	Not_assigned	TFdown-RNAseq	TF perturbation	High	PLoS One. 2016 Jul 13;11(7):e0159011.	27411092
AN2016	AmyR	AN4002	AN4002	Not_assigned	gSELEX	Binding	High	PLoS One. 2016 Jul 13;11(7):e0159011.	27411092
AN2016	AmyR	AN4047	AN4047	Not_assigned	gSELEX	Binding	High	PLoS One. 2016 Jul 13;11(7):e0159011.	27411092
AN2016	AmyR	AN4110	FmoB	Not_assigned	gSELEX	Binding	High	PLoS One. 2016 Jul 13;11(7):e0159011.	27411092
AN2016	AmyR	AN4119	AN4119	Not_assigned	gSELEX	Binding	High	PLoS One. 2016 Jul 13;11(7):e0159011.	27411092
AN2016	AmyR	AN4122	AN4122	Not_assigned	gSELEX	Binding	High	PLoS One. 2016 Jul 13;11(7):e0159011.	27411092
AN2016	AmyR	AN4129	AN4129	Not_assigned	gSELEX	Binding	High	PLoS One. 2016 Jul 13;11(7):e0159011.	27411092
AN2016	AmyR	AN4152	FurB	Not_assigned	gSELEX	Binding	High	PLoS One. 2016 Jul 13;11(7):e0159011.	27411092
AN2016	AmyR	AN4155	AN4155	Not_assigned	gSELEX	Binding	High	PLoS One. 2016 Jul 13;11(7):e0159011.	27411092
AN2016	AmyR	AN4156	AN4156	Not_assigned	gSELEX	Binding	High	PLoS One. 2016 Jul 13;11(7):e0159011.	27411092
AN2016	AmyR	AN4157	AN4157	Not_assigned	gSELEX	Binding	High	PLoS One. 2016 Jul 13;11(7):e0159011.	27411092
AN2016	AmyR	AN4203	AN4203	Not_assigned	gSELEX	Binding	High	PLoS One. 2016 Jul 13;11(7):e0159011.	27411092
AN2016	AmyR	AN4229	AN4229	Not_assigned	gSELEX	Binding	High	PLoS One. 2016 Jul 13;11(7):e0159011.	27411092
AN2016	AmyR	AN4246	AN4246	Not_assigned	gSELEX	Binding	High	PLoS One. 2016 Jul 13;11(7):e0159011.	27411092
AN2016	AmyR	AN4335	AN4335	Not_assigned	gSELEX	Binding	High	PLoS One. 2016 Jul 13;11(7):e0159011.	27411092
AN2016	AmyR	AN4339	AN4339	Not_assigned	TFdown-RNAseq	TF perturbation	High	PLoS One. 2016 Jul 13;11(7):e0159011.	27411092
AN2016	AmyR	AN4366	AN4366	Not_assigned	gSELEX	Binding	High	PLoS One. 2016 Jul 13;11(7):e0159011.	27411092
AN2016	AmyR	AN4383	AN4383	Not_assigned	gSELEX	Binding	High	PLoS One. 2016 Jul 13;11(7):e0159011.	27411092
AN2016	AmyR	AN4427	AN4427	Not_assigned	gSELEX	Binding	High	PLoS One. 2016 Jul 13;11(7):e0159011.	27411092
AN2016	AmyR	AN4448	AN4448	Not_assigned	gSELEX	Binding	High	PLoS One. 2016 Jul 13;11(7):e0159011.	27411092
AN2016	AmyR	AN4452	AN4452	Not_assigned	gSELEX	Binding	High	PLoS One. 2016 Jul 13;11(7):e0159011.	27411092
AN2016	AmyR	AN4499	Nsp1	Not_assigned	gSELEX	Binding	High	PLoS One. 2016 Jul 13;11(7):e0159011.	27411092
AN2016	AmyR	AN4519	AN4519	Not_assigned	gSELEX	Binding	High	PLoS One. 2016 Jul 13;11(7):e0159011.	27411092
AN2016	AmyR	AN4521	FhpA	Not_assigned	gSELEX	Binding	High	PLoS One. 2016 Jul 13;11(7):e0159011.	27411092
AN2016	AmyR	AN4567	AN4567	Not_assigned	gSELEX	Binding	High	PLoS One. 2016 Jul 13;11(7):e0159011.	27411092
AN2016	AmyR	AN4586	AN4586	Not_assigned	gSELEX	Binding	High	PLoS One. 2016 Jul 13;11(7):e0159011.	27411092
AN2016	AmyR	AN4586	AN4586	Not_assigned	TFdown-RNAseq	TF perturbation	High	PLoS One. 2016 Jul 13;11(7):e0159011.	27411092
AN2016	AmyR	AN4646	AN4646	Not_assigned	TFdown-RNAseq	TF perturbation	High	PLoS One. 2016 Jul 13;11(7):e0159011.	27411092
AN2016	AmyR	AN4748	AN4748	Not_assigned	gSELEX	Binding	High	PLoS One. 2016 Jul 13;11(7):e0159011.	27411092
AN2016	AmyR	AN4749	AN4749	Not_assigned	gSELEX	Binding	High	PLoS One. 2016 Jul 13;11(7):e0159011.	27411092
AN2016	AmyR	AN4750	AN4750	Not_assigned	gSELEX	Binding	High	PLoS One. 2016 Jul 13;11(7):e0159011.	27411092
AN2016	AmyR	AN4819	FluG	Not_assigned	gSELEX	Binding	High	PLoS One. 2016 Jul 13;11(7):e0159011.	27411092
AN2016	AmyR	AN4829	AN4829	Not_assigned	gSELEX	Binding	High	PLoS One. 2016 Jul 13;11(7):e0159011.	27411092
AN2016	AmyR	AN4855	AN4855	Not_assigned	gSELEX	Binding	High	PLoS One. 2016 Jul 13;11(7):e0159011.	27411092
AN2016	AmyR	AN4898	AN4898	Not_assigned	gSELEX	Binding	High	PLoS One. 2016 Jul 13;11(7):e0159011.	27411092
AN2016	AmyR	AN4944	AN4944	Not_assigned	gSELEX	Binding	High	PLoS One. 2016 Jul 13;11(7):e0159011.	27411092
AN2016	AmyR	AN4950	AN4950	Not_assigned	gSELEX	Binding	High	PLoS One. 2016 Jul 13;11(7):e0159011.	27411092
AN2016	AmyR	AN4983	AN4983	Not_assigned	gSELEX	Binding	High	PLoS One. 2016 Jul 13;11(7):e0159011.	27411092
AN2016	AmyR	AN5044	AN5044	Not_assigned	gSELEX	Binding	High	PLoS One. 2016 Jul 13;11(7):e0159011.	27411092
AN2016	AmyR	AN5050	AN5050	Not_assigned	gSELEX	Binding	High	PLoS One. 2016 Jul 13;11(7):e0159011.	27411092
AN2016	AmyR	AN5055	AN5055	Not_assigned	gSELEX	Binding	High	PLoS One. 2016 Jul 13;11(7):e0159011.	27411092
AN2016	AmyR	AN5061	XgeB	Not_assigned	gSELEX	Binding	High	PLoS One. 2016 Jul 13;11(7):e0159011.	27411092
AN2016	AmyR	AN5086	SpoC1-C1D	Not_assigned	gSELEX	Binding	High	PLoS One. 2016 Jul 13;11(7):e0159011.	27411092
AN2016	AmyR	AN5089	AN5089	Not_assigned	gSELEX	Binding	High	PLoS One. 2016 Jul 13;11(7):e0159011.	27411092
AN2016	AmyR	AN5093	AN5093	Not_assigned	gSELEX	Binding	High	PLoS One. 2016 Jul 13;11(7):e0159011.	27411092
AN2016	AmyR	AN5126	AN5126	Not_assigned	gSELEX	Binding	High	PLoS One. 2016 Jul 13;11(7):e0159011.	27411092
AN2016	AmyR	AN5135	AN5135	Not_assigned	gSELEX	Binding	High	PLoS One. 2016 Jul 13;11(7):e0159011.	27411092
AN2016	AmyR	AN5149	AN5149	Not_assigned	gSELEX	Binding	High	PLoS One. 2016 Jul 13;11(7):e0159011.	27411092
AN2016	AmyR	AN5219	AN5219	Not_assigned	gSELEX	Binding	High	PLoS One. 2016 Jul 13;11(7):e0159011.	27411092
AN2016	AmyR	AN5241	AN5241	Not_assigned	gSELEX	Binding	High	PLoS One. 2016 Jul 13;11(7):e0159011.	27411092
AN2016	AmyR	AN5270	AN5270	Not_assigned	gSELEX	Binding	High	PLoS One. 2016 Jul 13;11(7):e0159011.	27411092
AN2016	AmyR	AN5297	AN5297	Not_assigned	gSELEX	Binding	High	PLoS One. 2016 Jul 13;11(7):e0159011.	27411092
AN2016	AmyR	AN5303	AN5303	Not_assigned	TFdown-RNAseq	TF perturbation	High	PLoS One. 2016 Jul 13;11(7):e0159011.	27411092
AN2016	AmyR	AN5304	AN5304	Not_assigned	gSELEX	Binding	High	PLoS One. 2016 Jul 13;11(7):e0159011.	27411092
AN2016	AmyR	AN5308	AN5308	Not_assigned	gSELEX	Binding	High	PLoS One. 2016 Jul 13;11(7):e0159011.	27411092
AN2016	AmyR	AN5312	AN5312	Not_assigned	gSELEX	Binding	High	PLoS One. 2016 Jul 13;11(7):e0159011.	27411092
AN2016	AmyR	AN5314	AN5314	Not_assigned	gSELEX	Binding	High	PLoS One. 2016 Jul 13;11(7):e0159011.	27411092
AN2016	AmyR	AN5326	AN5326	Not_assigned	gSELEX	Binding	High	PLoS One. 2016 Jul 13;11(7):e0159011.	27411092
AN2016	AmyR	AN5328	AN5328	Not_assigned	gSELEX	Binding	High	PLoS One. 2016 Jul 13;11(7):e0159011.	27411092
AN2016	AmyR	AN5370	AN5370	Not_assigned	gSELEX	Binding	High	PLoS One. 2016 Jul 13;11(7):e0159011.	27411092
AN2016	AmyR	AN5371	AN5371	Not_assigned	gSELEX	Binding	High	PLoS One. 2016 Jul 13;11(7):e0159011.	27411092
AN2016	AmyR	AN5372	AN5372	Not_assigned	gSELEX	Binding	High	PLoS One. 2016 Jul 13;11(7):e0159011.	27411092
AN2016	AmyR	AN5377	AN5377	Not_assigned	gSELEX	Binding	High	PLoS One. 2016 Jul 13;11(7):e0159011.	27411092
AN2016	AmyR	AN5385	AN5385	Not_assigned	gSELEX	Binding	High	PLoS One. 2016 Jul 13;11(7):e0159011.	27411092
AN2016	AmyR	AN5391	AN5391	Not_assigned	gSELEX	Binding	High	PLoS One. 2016 Jul 13;11(7):e0159011.	27411092
AN2016	AmyR	AN5415	AN5415	Not_assigned	gSELEX	Binding	High	PLoS One. 2016 Jul 13;11(7):e0159011.	27411092
AN2016	AmyR	AN5416	LlmD	Not_assigned	gSELEX	Binding	High	PLoS One. 2016 Jul 13;11(7):e0159011.	27411092
AN2016	AmyR	AN5421	AN5421	Not_assigned	gSELEX	Binding	High	PLoS One. 2016 Jul 13;11(7):e0159011.	27411092
AN2016	AmyR	AN5422	AN5422	Not_assigned	gSELEX	Binding	High	PLoS One. 2016 Jul 13;11(7):e0159011.	27411092
AN2016	AmyR	AN5427	AN5427	Not_assigned	gSELEX	Binding	High	PLoS One. 2016 Jul 13;11(7):e0159011.	27411092
AN2016	AmyR	AN5429	AN5429	Not_assigned	TFdown-RNAseq	TF perturbation	High	PLoS One. 2016 Jul 13;11(7):e0159011.	27411092
AN2016	AmyR	AN5432	AN5432	Not_assigned	gSELEX	Binding	High	PLoS One. 2016 Jul 13;11(7):e0159011.	27411092
AN2016	AmyR	AN5433	CYP673A1	Not_assigned	gSELEX	Binding	High	PLoS One. 2016 Jul 13;11(7):e0159011.	27411092
AN2016	AmyR	AN5434	AN5434	Not_assigned	gSELEX	Binding	High	PLoS One. 2016 Jul 13;11(7):e0159011.	27411092
AN2016	AmyR	AN5435	AN5435	Not_assigned	gSELEX	Binding	High	PLoS One. 2016 Jul 13;11(7):e0159011.	27411092
AN2016	AmyR	AN5437	AN5437	Not_assigned	TFdown-RNAseq	TF perturbation	High	PLoS One. 2016 Jul 13;11(7):e0159011.	27411092
AN2016	AmyR	AN5465	AN5465	Not_assigned	gSELEX	Binding	High	PLoS One. 2016 Jul 13;11(7):e0159011.	27411092
AN2016	AmyR	AN5470	AN5470	Not_assigned	gSELEX	Binding	High	PLoS One. 2016 Jul 13;11(7):e0159011.	27411092
AN2016	AmyR	AN5474	AN5474	Not_assigned	gSELEX	Binding	High	PLoS One. 2016 Jul 13;11(7):e0159011.	27411092
AN2016	AmyR	AN5501	AN5501	Not_assigned	gSELEX	Binding	High	PLoS One. 2016 Jul 13;11(7):e0159011.	27411092
AN2016	AmyR	AN5510	AN5510	Not_assigned	gSELEX	Binding	High	PLoS One. 2016 Jul 13;11(7):e0159011.	27411092
AN2016	AmyR	AN5513	AN5513	Not_assigned	gSELEX	Binding	High	PLoS One. 2016 Jul 13;11(7):e0159011.	27411092
AN2016	AmyR	AN5519	AN5519	Not_assigned	gSELEX	Binding	High	PLoS One. 2016 Jul 13;11(7):e0159011.	27411092
AN2016	AmyR	AN5533	AN5533	Not_assigned	gSELEX	Binding	High	PLoS One. 2016 Jul 13;11(7):e0159011.	27411092
AN2016	AmyR	AN5544	AN5544	Not_assigned	gSELEX	Binding	High	PLoS One. 2016 Jul 13;11(7):e0159011.	27411092
AN2016	AmyR	AN5545	AN5545	Not_assigned	gSELEX	Binding	High	PLoS One. 2016 Jul 13;11(7):e0159011.	27411092
AN2016	AmyR	AN5555	AN5555	Not_assigned	gSELEX	Binding	High	PLoS One. 2016 Jul 13;11(7):e0159011.	27411092
AN2016	AmyR	AN5556	AN5556	Not_assigned	gSELEX	Binding	High	PLoS One. 2016 Jul 13;11(7):e0159011.	27411092
AN2016	AmyR	AN5558	PrtA	Not_assigned	gSELEX	Binding	High	PLoS One. 2016 Jul 13;11(7):e0159011.	27411092
AN2016	AmyR	AN5565	AN5565	Not_assigned	gSELEX	Binding	High	PLoS One. 2016 Jul 13;11(7):e0159011.	27411092
AN2016	AmyR	AN5608	AN5608	Not_assigned	gSELEX	Binding	High	PLoS One. 2016 Jul 13;11(7):e0159011.	27411092
AN2016	AmyR	AN5652	AN5652	Not_assigned	gSELEX	Binding	High	PLoS One. 2016 Jul 13;11(7):e0159011.	27411092
AN2016	AmyR	AN5663	AN5663	Not_assigned	gSELEX	Binding	High	PLoS One. 2016 Jul 13;11(7):e0159011.	27411092
AN2016	AmyR	AN5664	AN5664	Not_assigned	TFdown-RNAseq	TF perturbation	High	PLoS One. 2016 Jul 13;11(7):e0159011.	27411092
AN2016	AmyR	AN5665	CYP531D2	Not_assigned	TFdown-RNAseq	TF perturbation	High	PLoS One. 2016 Jul 13;11(7):e0159011.	27411092
AN2016	AmyR	AN5729	AN5729	Not_assigned	gSELEX	Binding	High	PLoS One. 2016 Jul 13;11(7):e0159011.	27411092
AN2016	AmyR	AN5845	AN5845	Not_assigned	gSELEX	Binding	High	PLoS One. 2016 Jul 13;11(7):e0159011.	27411092
AN2016	AmyR	AN5847	AN5847	Not_assigned	gSELEX	Binding	High	PLoS One. 2016 Jul 13;11(7):e0159011.	27411092
AN2016	AmyR	AN5854	AN5854	Not_assigned	gSELEX	Binding	High	PLoS One. 2016 Jul 13;11(7):e0159011.	27411092
AN2016	AmyR	AN5882	AN5882	Not_assigned	gSELEX	Binding	High	PLoS One. 2016 Jul 13;11(7):e0159011.	27411092
AN2016	AmyR	AN5885	AgsA	Not_assigned	gSELEX	Binding	High	PLoS One. 2016 Jul 13;11(7):e0159011.	27411092
AN2016	AmyR	AN5885	AgsA	Not_assigned	TFdown-RNAseq	TF perturbation	High	PLoS One. 2016 Jul 13;11(7):e0159011.	27411092
AN2016	AmyR	AN5930	AN5930	Not_assigned	gSELEX	Binding	High	PLoS One. 2016 Jul 13;11(7):e0159011.	27411092
AN2016	AmyR	AN5944	AN5944	Not_assigned	gSELEX	Binding	High	PLoS One. 2016 Jul 13;11(7):e0159011.	27411092
AN2016	AmyR	AN5962	AN5962	Not_assigned	gSELEX	Binding	High	PLoS One. 2016 Jul 13;11(7):e0159011.	27411092
AN2016	AmyR	AN5967	AN5967	Not_assigned	gSELEX	Binding	High	PLoS One. 2016 Jul 13;11(7):e0159011.	27411092
AN2016	AmyR	AN5984	AN5984	Not_assigned	gSELEX	Binding	High	PLoS One. 2016 Jul 13;11(7):e0159011.	27411092
AN2016	AmyR	AN6000	AptA	Not_assigned	gSELEX	Binding	High	PLoS One. 2016 Jul 13;11(7):e0159011.	27411092
AN2016	AmyR	AN6016	AN6016	Not_assigned	gSELEX	Binding	High	PLoS One. 2016 Jul 13;11(7):e0159011.	27411092
AN2016	AmyR	AN6027	AN6027	Not_assigned	gSELEX	Binding	High	PLoS One. 2016 Jul 13;11(7):e0159011.	27411092
AN2016	AmyR	AN6028	AN6028	Not_assigned	gSELEX	Binding	High	PLoS One. 2016 Jul 13;11(7):e0159011.	27411092
AN2016	AmyR	AN6103	AN6103	Not_assigned	gSELEX	Binding	High	PLoS One. 2016 Jul 13;11(7):e0159011.	27411092
AN2016	AmyR	AN6103	AN6103	Not_assigned	TFdown-RNAseq	TF perturbation	High	PLoS One. 2016 Jul 13;11(7):e0159011.	27411092
AN2016	AmyR	AN6105	AN6105	Not_assigned	gSELEX	Binding	High	PLoS One. 2016 Jul 13;11(7):e0159011.	27411092
AN2016	AmyR	AN6113	AN6113	Not_assigned	gSELEX	Binding	High	PLoS One. 2016 Jul 13;11(7):e0159011.	27411092
AN2016	AmyR	AN6113	AN6113	Not_assigned	gSELEX	Binding	High	PLoS One. 2016 Jul 13;11(7):e0159011.	27411092
AN2016	AmyR	AN6113	AN6113	Not_assigned	TFdown-RNAseq	TF perturbation	High	PLoS One. 2016 Jul 13;11(7):e0159011.	27411092
AN2016	AmyR	AN6127	AN6127	Not_assigned	gSELEX	Binding	High	PLoS One. 2016 Jul 13;11(7):e0159011.	27411092
AN2016	AmyR	AN6130	AN6130	Not_assigned	gSELEX	Binding	High	PLoS One. 2016 Jul 13;11(7):e0159011.	27411092
AN2016	AmyR	AN6173	AN6173	Not_assigned	gSELEX	Binding	High	PLoS One. 2016 Jul 13;11(7):e0159011.	27411092
AN2016	AmyR	AN6177	FloA	Not_assigned	gSELEX	Binding	High	PLoS One. 2016 Jul 13;11(7):e0159011.	27411092
AN2016	AmyR	AN6284	AN6284	Not_assigned	gSELEX	Binding	High	PLoS One. 2016 Jul 13;11(7):e0159011.	27411092
AN2016	AmyR	AN6315	AN6315	Not_assigned	gSELEX	Binding	High	PLoS One. 2016 Jul 13;11(7):e0159011.	27411092
AN2016	AmyR	AN6324	AmyE	Not_assigned	gSELEX	Binding	High	PLoS One. 2016 Jul 13;11(7):e0159011.	27411092
AN2016	AmyR	AN6388	LacE	Not_assigned	gSELEX	Binding	High	PLoS One. 2016 Jul 13;11(7):e0159011.	27411092
AN2016	AmyR	AN6389	AN6389	Not_assigned	gSELEX	Binding	High	PLoS One. 2016 Jul 13;11(7):e0159011.	27411092
AN2016	AmyR	AN6390	AN6390	Not_assigned	gSELEX	Binding	High	PLoS One. 2016 Jul 13;11(7):e0159011.	27411092
AN2016	AmyR	AN6405	AN6405	Not_assigned	gSELEX	Binding	High	PLoS One. 2016 Jul 13;11(7):e0159011.	27411092
AN2016	AmyR	AN6406	AN6406	Not_assigned	gSELEX	Binding	High	PLoS One. 2016 Jul 13;11(7):e0159011.	27411092
AN2016	AmyR	AN6429	AN6429	Not_assigned	gSELEX	Binding	High	PLoS One. 2016 Jul 13;11(7):e0159011.	27411092
AN2016	AmyR	AN6430	AN6430	Not_assigned	gSELEX	Binding	High	PLoS One. 2016 Jul 13;11(7):e0159011.	27411092
AN2016	AmyR	AN6431	AN6431	Not_assigned	gSELEX	Binding	High	PLoS One. 2016 Jul 13;11(7):e0159011.	27411092
AN2016	AmyR	AN6432	AN6432	Not_assigned	gSELEX	Binding	High	PLoS One. 2016 Jul 13;11(7):e0159011.	27411092
AN2016	AmyR	AN6445	CicC	Not_assigned	gSELEX	Binding	High	PLoS One. 2016 Jul 13;11(7):e0159011.	27411092
AN2016	AmyR	AN6447	CicE	Not_assigned	gSELEX	Binding	High	PLoS One. 2016 Jul 13;11(7):e0159011.	27411092
AN2016	AmyR	AN6454	AN6454	Not_assigned	gSELEX	Binding	High	PLoS One. 2016 Jul 13;11(7):e0159011.	27411092
AN2016	AmyR	AN6457	AN6457	Not_assigned	gSELEX	Binding	High	PLoS One. 2016 Jul 13;11(7):e0159011.	27411092
AN2016	AmyR	AN6468	AN6468	Not_assigned	gSELEX	Binding	High	PLoS One. 2016 Jul 13;11(7):e0159011.	27411092
AN2016	AmyR	AN6476	AN6476	Not_assigned	gSELEX	Binding	High	PLoS One. 2016 Jul 13;11(7):e0159011.	27411092
AN2016	AmyR	AN6480	AN6480	Not_assigned	gSELEX	Binding	High	PLoS One. 2016 Jul 13;11(7):e0159011.	27411092
AN2016	AmyR	AN6562	AN6562	Not_assigned	gSELEX	Binding	High	PLoS One. 2016 Jul 13;11(7):e0159011.	27411092
AN2016	AmyR	AN6646	AN6646	Not_assigned	gSELEX	Binding	High	PLoS One. 2016 Jul 13;11(7):e0159011.	27411092
AN2016	AmyR	AN6663	AN6663	Not_assigned	gSELEX	Binding	High	PLoS One. 2016 Jul 13;11(7):e0159011.	27411092
AN2016	AmyR	AN6692	AN6692	Not_assigned	gSELEX	Binding	High	PLoS One. 2016 Jul 13;11(7):e0159011.	27411092
AN2016	AmyR	AN6693	AN6693	Not_assigned	gSELEX	Binding	High	PLoS One. 2016 Jul 13;11(7):e0159011.	27411092
AN2016	AmyR	AN6701	AN6701	Not_assigned	gSELEX	Binding	High	PLoS One. 2016 Jul 13;11(7):e0159011.	27411092
AN2016	AmyR	AN6718	AN6718	Not_assigned	gSELEX	Binding	High	PLoS One. 2016 Jul 13;11(7):e0159011.	27411092
AN2016	AmyR	AN6740	AN6740	Not_assigned	gSELEX	Binding	High	PLoS One. 2016 Jul 13;11(7):e0159011.	27411092
AN2016	AmyR	AN6762	AN6762	Not_assigned	gSELEX	Binding	High	PLoS One. 2016 Jul 13;11(7):e0159011.	27411092
AN2016	AmyR	AN6765	AoxB	Not_assigned	gSELEX	Binding	High	PLoS One. 2016 Jul 13;11(7):e0159011.	27411092
AN2016	AmyR	AN6790	AN6790	Not_assigned	gSELEX	Binding	High	PLoS One. 2016 Jul 13;11(7):e0159011.	27411092
AN2016	AmyR	AN6798	AN6798	Not_assigned	gSELEX	Binding	High	PLoS One. 2016 Jul 13;11(7):e0159011.	27411092
AN2016	AmyR	AN6805	AN6805	Not_assigned	gSELEX	Binding	High	PLoS One. 2016 Jul 13;11(7):e0159011.	27411092
AN2016	AmyR	AN6808	AN6808	Not_assigned	gSELEX	Binding	High	PLoS One. 2016 Jul 13;11(7):e0159011.	27411092
AN2016	AmyR	AN6818	AN6818	Not_assigned	gSELEX	Binding	High	PLoS One. 2016 Jul 13;11(7):e0159011.	27411092
AN2016	AmyR	AN6846	AN6846	Not_assigned	gSELEX	Binding	High	PLoS One. 2016 Jul 13;11(7):e0159011.	27411092
AN2016	AmyR	AN6877	AN6877	Not_assigned	gSELEX	Binding	High	PLoS One. 2016 Jul 13;11(7):e0159011.	27411092
AN2016	AmyR	AN6942	AN6942	Not_assigned	gSELEX	Binding	High	PLoS One. 2016 Jul 13;11(7):e0159011.	27411092
AN2016	AmyR	AN6951	AN6951	Not_assigned	gSELEX	Binding	High	PLoS One. 2016 Jul 13;11(7):e0159011.	27411092
AN2016	AmyR	AN7055	AN7055	Not_assigned	gSELEX	Binding	High	PLoS One. 2016 Jul 13;11(7):e0159011.	27411092
AN2016	AmyR	AN7059	AN7059	Not_assigned	gSELEX	Binding	High	PLoS One. 2016 Jul 13;11(7):e0159011.	27411092
AN2016	AmyR	AN7061	AN7061	Not_assigned	gSELEX	Binding	High	PLoS One. 2016 Jul 13;11(7):e0159011.	27411092
AN2016	AmyR	AN7063	AN7063	Not_assigned	gSELEX	Binding	High	PLoS One. 2016 Jul 13;11(7):e0159011.	27411092
AN2016	AmyR	AN7067	AN7067	Not_assigned	gSELEX	Binding	High	PLoS One. 2016 Jul 13;11(7):e0159011.	27411092
AN2016	AmyR	AN7081	AN7081	Not_assigned	gSELEX	Binding	High	PLoS One. 2016 Jul 13;11(7):e0159011.	27411092
AN2016	AmyR	AN7091	AN7091	Not_assigned	gSELEX	Binding	High	PLoS One. 2016 Jul 13;11(7):e0159011.	27411092
AN2016	AmyR	AN7092	AN7092	Not_assigned	gSELEX	Binding	High	PLoS One. 2016 Jul 13;11(7):e0159011.	27411092
AN2016	AmyR	AN7098	AN7098	Not_assigned	gSELEX	Binding	High	PLoS One. 2016 Jul 13;11(7):e0159011.	27411092
AN2016	AmyR	AN7109	AN7109	Not_assigned	gSELEX	Binding	High	PLoS One. 2016 Jul 13;11(7):e0159011.	27411092
AN2016	AmyR	AN7110	AN7110	Not_assigned	gSELEX	Binding	High	PLoS One. 2016 Jul 13;11(7):e0159011.	27411092
AN2016	AmyR	AN7118	AN7118	Not_assigned	gSELEX	Binding	High	PLoS One. 2016 Jul 13;11(7):e0159011.	27411092
AN2016	AmyR	AN7120	AN7120	Not_assigned	gSELEX	Binding	High	PLoS One. 2016 Jul 13;11(7):e0159011.	27411092
AN2016	AmyR	AN7126	AN7126	Not_assigned	gSELEX	Binding	High	PLoS One. 2016 Jul 13;11(7):e0159011.	27411092
AN2016	AmyR	AN7128	AN7128	Not_assigned	gSELEX	Binding	High	PLoS One. 2016 Jul 13;11(7):e0159011.	27411092
AN2016	AmyR	AN7151	RhaE	Not_assigned	gSELEX	Binding	High	PLoS One. 2016 Jul 13;11(7):e0159011.	27411092
AN2016	AmyR	AN7156	AN7156	Not_assigned	gSELEX	Binding	High	PLoS One. 2016 Jul 13;11(7):e0159011.	27411092
AN2016	AmyR	AN7157	AN7157	Not_assigned	gSELEX	Binding	High	PLoS One. 2016 Jul 13;11(7):e0159011.	27411092
AN2016	AmyR	AN7172	AN7172	Not_assigned	gSELEX	Binding	High	PLoS One. 2016 Jul 13;11(7):e0159011.	27411092
AN2016	AmyR	AN7178	AN7178	Not_assigned	gSELEX	Binding	High	PLoS One. 2016 Jul 13;11(7):e0159011.	27411092
AN2016	AmyR	AN7179	AN7179	Not_assigned	gSELEX	Binding	High	PLoS One. 2016 Jul 13;11(7):e0159011.	27411092
AN2016	AmyR	AN7180	AN7180	Not_assigned	gSELEX	Binding	High	PLoS One. 2016 Jul 13;11(7):e0159011.	27411092
AN2016	AmyR	AN7199	AN7199	Not_assigned	gSELEX	Binding	High	PLoS One. 2016 Jul 13;11(7):e0159011.	27411092
AN2016	AmyR	AN7212	AN7212	Not_assigned	gSELEX	Binding	High	PLoS One. 2016 Jul 13;11(7):e0159011.	27411092
AN2016	AmyR	AN7218	AN7218	Not_assigned	gSELEX	Binding	High	PLoS One. 2016 Jul 13;11(7):e0159011.	27411092
AN2016	AmyR	AN7234	AN7234	Not_assigned	gSELEX	Binding	High	PLoS One. 2016 Jul 13;11(7):e0159011.	27411092
AN2016	AmyR	AN7241	AN7241	Not_assigned	gSELEX	Binding	High	PLoS One. 2016 Jul 13;11(7):e0159011.	27411092
AN2016	AmyR	AN7274	AN7274	Not_assigned	gSELEX	Binding	High	PLoS One. 2016 Jul 13;11(7):e0159011.	27411092
AN2016	AmyR	AN7319	AN7319	Not_assigned	gSELEX	Binding	High	PLoS One. 2016 Jul 13;11(7):e0159011.	27411092
AN2016	AmyR	AN7324	AN7324	Not_assigned	gSELEX	Binding	High	PLoS One. 2016 Jul 13;11(7):e0159011.	27411092
AN2016	AmyR	AN7327	AN7327	Not_assigned	gSELEX	Binding	High	PLoS One. 2016 Jul 13;11(7):e0159011.	27411092
AN2016	AmyR	AN7330	AN7330	Not_assigned	gSELEX	Binding	High	PLoS One. 2016 Jul 13;11(7):e0159011.	27411092
AN2016	AmyR	AN7332	AN7332	Not_assigned	gSELEX	Binding	High	PLoS One. 2016 Jul 13;11(7):e0159011.	27411092
AN2016	AmyR	AN7344	AN7344	Not_assigned	gSELEX	Binding	High	PLoS One. 2016 Jul 13;11(7):e0159011.	27411092
AN2016	AmyR	AN7345	AgdC	Not_assigned	gSELEX	Binding	High	PLoS One. 2016 Jul 13;11(7):e0159011.	27411092
AN2016	AmyR	AN7346	AN7346	Not_assigned	gSELEX	Binding	High	PLoS One. 2016 Jul 13;11(7):e0159011.	27411092
AN2016	AmyR	AN7349	MutA	Not_assigned	gSELEX	Binding	High	PLoS One. 2016 Jul 13;11(7):e0159011.	27411092
AN2016	AmyR	AN7365	AN7365	Not_assigned	gSELEX	Binding	High	PLoS One. 2016 Jul 13;11(7):e0159011.	27411092
AN2016	AmyR	AN7366	AN7366	Not_assigned	gSELEX	Binding	High	PLoS One. 2016 Jul 13;11(7):e0159011.	27411092
AN2016	AmyR	AN7368	AN7368	Not_assigned	gSELEX	Binding	High	PLoS One. 2016 Jul 13;11(7):e0159011.	27411092
AN2016	AmyR	AN7374	Ngn5	Not_assigned	gSELEX	Binding	High	PLoS One. 2016 Jul 13;11(7):e0159011.	27411092
AN2016	AmyR	AN7375	AN7375	Not_assigned	gSELEX	Binding	High	PLoS One. 2016 Jul 13;11(7):e0159011.	27411092
AN2016	AmyR	AN7383	AN7383	Not_assigned	gSELEX	Binding	High	PLoS One. 2016 Jul 13;11(7):e0159011.	27411092
AN2016	AmyR	AN7385	AN7385	Not_assigned	gSELEX	Binding	High	PLoS One. 2016 Jul 13;11(7):e0159011.	27411092
AN2016	AmyR	AN7390	AN7390	Not_assigned	gSELEX	Binding	High	PLoS One. 2016 Jul 13;11(7):e0159011.	27411092
AN2016	AmyR	AN7406	AN7406	Not_assigned	gSELEX	Binding	High	PLoS One. 2016 Jul 13;11(7):e0159011.	27411092
AN2016	AmyR	AN7408	AN7408	Not_assigned	gSELEX	Binding	High	PLoS One. 2016 Jul 13;11(7):e0159011.	27411092
AN2016	AmyR	AN7411	AN7411	Not_assigned	gSELEX	Binding	High	PLoS One. 2016 Jul 13;11(7):e0159011.	27411092
AN2016	AmyR	AN7412	AN7412	Not_assigned	gSELEX	Binding	High	PLoS One. 2016 Jul 13;11(7):e0159011.	27411092
AN2016	AmyR	AN7518	AN7518	Not_assigned	gSELEX	Binding	High	PLoS One. 2016 Jul 13;11(7):e0159011.	27411092
AN2016	AmyR	AN7528	AN7528	Not_assigned	TFdown-RNAseq	TF perturbation	High	PLoS One. 2016 Jul 13;11(7):e0159011.	27411092
AN2016	AmyR	AN7532	AN7532	Not_assigned	gSELEX	Binding	High	PLoS One. 2016 Jul 13;11(7):e0159011.	27411092
AN2016	AmyR	AN7532	AN7532	Not_assigned	TFdown-RNAseq	TF perturbation	High	PLoS One. 2016 Jul 13;11(7):e0159011.	27411092
AN2016	AmyR	AN7539	DewE	Not_assigned	TFdown-RNAseq	TF perturbation	High	PLoS One. 2016 Jul 13;11(7):e0159011.	27411092
AN2016	AmyR	AN7556	AN7556	Not_assigned	gSELEX	Binding	High	PLoS One. 2016 Jul 13;11(7):e0159011.	27411092
AN2016	AmyR	AN7599	AN7599	Not_assigned	gSELEX	Binding	High	PLoS One. 2016 Jul 13;11(7):e0159011.	27411092
AN2016	AmyR	AN7613	AN7613	Not_assigned	gSELEX	Binding	High	PLoS One. 2016 Jul 13;11(7):e0159011.	27411092
AN2016	AmyR	AN7614	AN7614	Not_assigned	gSELEX	Binding	High	PLoS One. 2016 Jul 13;11(7):e0159011.	27411092
AN2016	AmyR	AN7618	AN7618	Not_assigned	gSELEX	Binding	High	PLoS One. 2016 Jul 13;11(7):e0159011.	27411092
AN2016	AmyR	AN7642	AN7642	Not_assigned	gSELEX	Binding	High	PLoS One. 2016 Jul 13;11(7):e0159011.	27411092
AN2016	AmyR	AN7663	AN7663	Not_assigned	gSELEX	Binding	High	PLoS One. 2016 Jul 13;11(7):e0159011.	27411092
AN2016	AmyR	AN7669	AN7669	Not_assigned	gSELEX	Binding	High	PLoS One. 2016 Jul 13;11(7):e0159011.	27411092
AN2016	AmyR	AN7675	AN7675	Not_assigned	gSELEX	Binding	High	PLoS One. 2016 Jul 13;11(7):e0159011.	27411092
AN2016	AmyR	AN7726	Sac3	Not_assigned	gSELEX	Binding	High	PLoS One. 2016 Jul 13;11(7):e0159011.	27411092
AN2016	AmyR	AN7738	AN7738	Not_assigned	gSELEX	Binding	High	PLoS One. 2016 Jul 13;11(7):e0159011.	27411092
AN2016	AmyR	AN7781	AN7781	Not_assigned	gSELEX	Binding	High	PLoS One. 2016 Jul 13;11(7):e0159011.	27411092
AN2016	AmyR	AN7800	MirA	Not_assigned	gSELEX	Binding	High	PLoS One. 2016 Jul 13;11(7):e0159011.	27411092
AN2016	AmyR	AN7804	StcW	Not_assigned	gSELEX	Binding	High	PLoS One. 2016 Jul 13;11(7):e0159011.	27411092
AN2016	AmyR	AN7809	StcR	Not_assigned	gSELEX	Binding	High	PLoS One. 2016 Jul 13;11(7):e0159011.	27411092
AN2016	AmyR	AN7814	StcK	Not_assigned	gSELEX	Binding	High	PLoS One. 2016 Jul 13;11(7):e0159011.	27411092
AN2016	AmyR	AN7828	UrhB	Not_assigned	gSELEX	Binding	High	PLoS One. 2016 Jul 13;11(7):e0159011.	27411092
AN2016	AmyR	AN7845	AN7845	Not_assigned	gSELEX	Binding	High	PLoS One. 2016 Jul 13;11(7):e0159011.	27411092
AN2016	AmyR	AN7850	AN7850	Not_assigned	gSELEX	Binding	High	PLoS One. 2016 Jul 13;11(7):e0159011.	27411092
AN2016	AmyR	AN7851	AN7851	Not_assigned	gSELEX	Binding	High	PLoS One. 2016 Jul 13;11(7):e0159011.	27411092
AN2016	AmyR	AN7852	AN7852	Not_assigned	gSELEX	Binding	High	PLoS One. 2016 Jul 13;11(7):e0159011.	27411092
AN2016	AmyR	AN7853	AN7853	Not_assigned	gSELEX	Binding	High	PLoS One. 2016 Jul 13;11(7):e0159011.	27411092
AN2016	AmyR	AN7866	AN7866	Not_assigned	gSELEX	Binding	High	PLoS One. 2016 Jul 13;11(7):e0159011.	27411092
AN2016	AmyR	AN7873	AN7873	Not_assigned	gSELEX	Binding	High	PLoS One. 2016 Jul 13;11(7):e0159011.	27411092
AN2016	AmyR	AN7887	AN7887	Not_assigned	gSELEX	Binding	High	PLoS One. 2016 Jul 13;11(7):e0159011.	27411092
AN2016	AmyR	AN7894	AN7894	Not_assigned	gSELEX	Binding	High	PLoS One. 2016 Jul 13;11(7):e0159011.	27411092
AN2016	AmyR	AN7895	CipB	Not_assigned	gSELEX	Binding	High	PLoS One. 2016 Jul 13;11(7):e0159011.	27411092
AN2016	AmyR	AN7897	DbaB	Not_assigned	gSELEX	Binding	High	PLoS One. 2016 Jul 13;11(7):e0159011.	27411092
AN2016	AmyR	AN7902	DbaH	Not_assigned	gSELEX	Binding	High	PLoS One. 2016 Jul 13;11(7):e0159011.	27411092
AN2016	AmyR	AN7903	PkeA;DbaI	Not_assigned	gSELEX	Binding	High	PLoS One. 2016 Jul 13;11(7):e0159011.	27411092
AN2016	AmyR	AN7905	AN7905	Not_assigned	gSELEX	Binding	High	PLoS One. 2016 Jul 13;11(7):e0159011.	27411092
AN2016	AmyR	AN7913	AN7913	Not_assigned	gSELEX	Binding	High	PLoS One. 2016 Jul 13;11(7):e0159011.	27411092
AN2016	AmyR	AN7916	AN7916	Not_assigned	gSELEX	Binding	High	PLoS One. 2016 Jul 13;11(7):e0159011.	27411092
AN2016	AmyR	AN7921	AN7921	Not_assigned	gSELEX	Binding	High	PLoS One. 2016 Jul 13;11(7):e0159011.	27411092
AN2016	AmyR	AN7922	AN7922	Not_assigned	gSELEX	Binding	High	PLoS One. 2016 Jul 13;11(7):e0159011.	27411092
AN2016	AmyR	AN7923	AN7923	Not_assigned	gSELEX	Binding	High	PLoS One. 2016 Jul 13;11(7):e0159011.	27411092
AN2016	AmyR	AN7928	AN7928	Not_assigned	gSELEX	Binding	High	PLoS One. 2016 Jul 13;11(7):e0159011.	27411092
AN2016	AmyR	AN7932	CYP682A1	Not_assigned	gSELEX	Binding	High	PLoS One. 2016 Jul 13;11(7):e0159011.	27411092
AN2016	AmyR	AN7933	LlmC	Not_assigned	gSELEX	Binding	High	PLoS One. 2016 Jul 13;11(7):e0159011.	27411092
AN2016	AmyR	AN7933	LlmC	Not_assigned	gSELEX	Binding	High	PLoS One. 2016 Jul 13;11(7):e0159011.	27411092
AN2016	AmyR	AN7935	AN7935	Not_assigned	gSELEX	Binding	High	PLoS One. 2016 Jul 13;11(7):e0159011.	27411092
AN2016	AmyR	AN7942	AN7942	Not_assigned	gSELEX	Binding	High	PLoS One. 2016 Jul 13;11(7):e0159011.	27411092
AN2016	AmyR	AN7944	Ngn3	Not_assigned	TFdown-RNAseq	TF perturbation	High	PLoS One. 2016 Jul 13;11(7):e0159011.	27411092
AN2016	AmyR	AN7952	AN7952	Not_assigned	gSELEX	Binding	High	PLoS One. 2016 Jul 13;11(7):e0159011.	27411092
AN2016	AmyR	AN7971	AN7971	Not_assigned	gSELEX	Binding	High	PLoS One. 2016 Jul 13;11(7):e0159011.	27411092
AN2016	AmyR	AN7972	AN7972	Not_assigned	gSELEX	Binding	High	PLoS One. 2016 Jul 13;11(7):e0159011.	27411092
AN2016	AmyR	AN7973	AN7973	Not_assigned	gSELEX	Binding	High	PLoS One. 2016 Jul 13;11(7):e0159011.	27411092
AN2016	AmyR	AN7985	AN7985	Not_assigned	gSELEX	Binding	High	PLoS One. 2016 Jul 13;11(7):e0159011.	27411092
AN2016	AmyR	AN7988	AN7988	Not_assigned	gSELEX	Binding	High	PLoS One. 2016 Jul 13;11(7):e0159011.	27411092
AN2016	AmyR	AN7999	AN7999	Not_assigned	gSELEX	Binding	High	PLoS One. 2016 Jul 13;11(7):e0159011.	27411092
AN2016	AmyR	AN8000	AN8000	Not_assigned	gSELEX	Binding	High	PLoS One. 2016 Jul 13;11(7):e0159011.	27411092
AN2016	AmyR	AN8005	Ngn9	Not_assigned	gSELEX	Binding	High	PLoS One. 2016 Jul 13;11(7):e0159011.	27411092
AN2016	AmyR	AN8030	AN8030	Not_assigned	gSELEX	Binding	High	PLoS One. 2016 Jul 13;11(7):e0159011.	27411092
AN2016	AmyR	AN8060	AN8060	Not_assigned	gSELEX	Binding	High	PLoS One. 2016 Jul 13;11(7):e0159011.	27411092
AN2016	AmyR	AN8083	AN8083	Not_assigned	gSELEX	Binding	High	PLoS One. 2016 Jul 13;11(7):e0159011.	27411092
AN2016	AmyR	AN8094	AN8094	Not_assigned	gSELEX	Binding	High	PLoS One. 2016 Jul 13;11(7):e0159011.	27411092
AN2016	AmyR	AN8110	AN8110	Not_assigned	gSELEX	Binding	High	PLoS One. 2016 Jul 13;11(7):e0159011.	27411092
AN2016	AmyR	AN8112	AN8112	Not_assigned	gSELEX	Binding	High	PLoS One. 2016 Jul 13;11(7):e0159011.	27411092
AN2016	AmyR	AN8113	AN8113	Not_assigned	gSELEX	Binding	High	PLoS One. 2016 Jul 13;11(7):e0159011.	27411092
AN2016	AmyR	AN8136	AN8136	Not_assigned	gSELEX	Binding	High	PLoS One. 2016 Jul 13;11(7):e0159011.	27411092
AN2016	AmyR	AN8148	AN8148	Not_assigned	gSELEX	Binding	High	PLoS One. 2016 Jul 13;11(7):e0159011.	27411092
AN2016	AmyR	AN8149	AfcA	Not_assigned	gSELEX	Binding	High	PLoS One. 2016 Jul 13;11(7):e0159011.	27411092
AN2016	AmyR	AN8152	AN8152	Not_assigned	gSELEX	Binding	High	PLoS One. 2016 Jul 13;11(7):e0159011.	27411092
AN2016	AmyR	AN8153	AN8153	Not_assigned	gSELEX	Binding	High	PLoS One. 2016 Jul 13;11(7):e0159011.	27411092
AN2016	AmyR	AN8161	AN8161	Not_assigned	gSELEX	Binding	High	PLoS One. 2016 Jul 13;11(7):e0159011.	27411092
AN2016	AmyR	AN8199	AN8199	Not_assigned	gSELEX	Binding	High	PLoS One. 2016 Jul 13;11(7):e0159011.	27411092
AN2016	AmyR	AN8266	AN8266	Not_assigned	gSELEX	Binding	High	PLoS One. 2016 Jul 13;11(7):e0159011.	27411092
AN2016	AmyR	AN8281	AN8281	Not_assigned	gSELEX	Binding	High	PLoS One. 2016 Jul 13;11(7):e0159011.	27411092
AN2016	AmyR	AN8306	AN8306	Not_assigned	gSELEX	Binding	High	PLoS One. 2016 Jul 13;11(7):e0159011.	27411092
AN2016	AmyR	AN8307	AN8307	Not_assigned	gSELEX	Binding	High	PLoS One. 2016 Jul 13;11(7):e0159011.	27411092
AN2016	AmyR	AN8308	AN8308	Not_assigned	gSELEX	Binding	High	PLoS One. 2016 Jul 13;11(7):e0159011.	27411092
AN2016	AmyR	AN8328	AN8328	Not_assigned	gSELEX	Binding	High	PLoS One. 2016 Jul 13;11(7):e0159011.	27411092
AN2016	AmyR	AN8332	AN8332	Not_assigned	gSELEX	Binding	High	PLoS One. 2016 Jul 13;11(7):e0159011.	27411092
AN2016	AmyR	AN8338	CYP671A1	Not_assigned	gSELEX	Binding	High	PLoS One. 2016 Jul 13;11(7):e0159011.	27411092
AN2016	AmyR	AN8341	AN8341	Not_assigned	gSELEX	Binding	High	PLoS One. 2016 Jul 13;11(7):e0159011.	27411092
AN2016	AmyR	AN8352	AN8352	Not_assigned	gSELEX	Binding	High	PLoS One. 2016 Jul 13;11(7):e0159011.	27411092
AN2016	AmyR	AN8365	AN8365	Not_assigned	TFdown-RNAseq	TF perturbation	High	PLoS One. 2016 Jul 13;11(7):e0159011.	27411092
AN2016	AmyR	AN8366	AN8366	Not_assigned	gSELEX	Binding	High	PLoS One. 2016 Jul 13;11(7):e0159011.	27411092
AN2016	AmyR	AN8368	AN8368	Not_assigned	TFdown-RNAseq	TF perturbation	High	PLoS One. 2016 Jul 13;11(7):e0159011.	27411092
AN2016	AmyR	AN8379	AusB	Not_assigned	gSELEX	Binding	High	PLoS One. 2016 Jul 13;11(7):e0159011.	27411092
AN2016	AmyR	AN8388	AN8388	Not_assigned	gSELEX	Binding	High	PLoS One. 2016 Jul 13;11(7):e0159011.	27411092
AN2016	AmyR	AN8391	AN8391	Not_assigned	gSELEX	Binding	High	PLoS One. 2016 Jul 13;11(7):e0159011.	27411092
AN2016	AmyR	AN8400	AN8400	Not_assigned	gSELEX	Binding	High	PLoS One. 2016 Jul 13;11(7):e0159011.	27411092
AN2016	AmyR	AN8404	AN8404	Not_assigned	gSELEX	Binding	High	PLoS One. 2016 Jul 13;11(7):e0159011.	27411092
AN2016	AmyR	AN8408	ApdB	Not_assigned	gSELEX	Binding	High	PLoS One. 2016 Jul 13;11(7):e0159011.	27411092
AN2016	AmyR	AN8410	ApdD	Not_assigned	gSELEX	Binding	High	PLoS One. 2016 Jul 13;11(7):e0159011.	27411092
AN2016	AmyR	AN8411	ApdE	Not_assigned	gSELEX	Binding	High	PLoS One. 2016 Jul 13;11(7):e0159011.	27411092
AN2016	AmyR	AN8413	ApdF	Not_assigned	gSELEX	Binding	High	PLoS One. 2016 Jul 13;11(7):e0159011.	27411092
AN2016	AmyR	AN8414	ApdR	Not_assigned	gSELEX	Binding	High	PLoS One. 2016 Jul 13;11(7):e0159011.	27411092
AN2016	AmyR	AN8414	ApdR	Not_assigned	TFdown-RNAseq	TF perturbation	High	PLoS One. 2016 Jul 13;11(7):e0159011.	27411092
AN2016	AmyR	AN8419	AN8419	Not_assigned	gSELEX	Binding	High	PLoS One. 2016 Jul 13;11(7):e0159011.	27411092
AN2016	AmyR	AN8424	AN8424	Not_assigned	gSELEX	Binding	High	PLoS One. 2016 Jul 13;11(7):e0159011.	27411092
AN2016	AmyR	AN8426	AN8426	Not_assigned	gSELEX	Binding	High	PLoS One. 2016 Jul 13;11(7):e0159011.	27411092
AN2016	AmyR	AN8431	AN8431	Not_assigned	gSELEX	Binding	High	PLoS One. 2016 Jul 13;11(7):e0159011.	27411092
AN2016	AmyR	AN8432	AN8432	Not_assigned	gSELEX	Binding	High	PLoS One. 2016 Jul 13;11(7):e0159011.	27411092
AN2016	AmyR	AN8437	CYP5125A1	Not_assigned	gSELEX	Binding	High	PLoS One. 2016 Jul 13;11(7):e0159011.	27411092
AN2016	AmyR	AN8467	AN8467	Not_assigned	gSELEX	Binding	High	PLoS One. 2016 Jul 13;11(7):e0159011.	27411092
AN2016	AmyR	AN8469	AN8469	Not_assigned	gSELEX	Binding	High	PLoS One. 2016 Jul 13;11(7):e0159011.	27411092
AN2016	AmyR	AN8472	AN8472	Not_assigned	gSELEX	Binding	High	PLoS One. 2016 Jul 13;11(7):e0159011.	27411092
AN2016	AmyR	AN8490	AN8490	Not_assigned	gSELEX	Binding	High	PLoS One. 2016 Jul 13;11(7):e0159011.	27411092
AN2016	AmyR	AN8503	AN8503	Not_assigned	gSELEX	Binding	High	PLoS One. 2016 Jul 13;11(7):e0159011.	27411092
AN2016	AmyR	AN8507	AN8507	Not_assigned	gSELEX	Binding	High	PLoS One. 2016 Jul 13;11(7):e0159011.	27411092
AN2016	AmyR	AN8510	CYP686A1P	Not_assigned	gSELEX	Binding	High	PLoS One. 2016 Jul 13;11(7):e0159011.	27411092
AN2016	AmyR	AN8511	AN8511	Not_assigned	gSELEX	Binding	High	PLoS One. 2016 Jul 13;11(7):e0159011.	27411092
AN2016	AmyR	AN8514	TdiB	Not_assigned	gSELEX	Binding	High	PLoS One. 2016 Jul 13;11(7):e0159011.	27411092
AN2016	AmyR	AN8522	AN8522	Not_assigned	gSELEX	Binding	High	PLoS One. 2016 Jul 13;11(7):e0159011.	27411092
AN2016	AmyR	AN8525	AN8525	Not_assigned	gSELEX	Binding	High	PLoS One. 2016 Jul 13;11(7):e0159011.	27411092
AN2016	AmyR	AN8529	AN8529	Not_assigned	gSELEX	Binding	High	PLoS One. 2016 Jul 13;11(7):e0159011.	27411092
AN2016	AmyR	AN8538	AN8538	Not_assigned	gSELEX	Binding	High	PLoS One. 2016 Jul 13;11(7):e0159011.	27411092
AN2016	AmyR	AN8551	AN8551	Not_assigned	gSELEX	Binding	High	PLoS One. 2016 Jul 13;11(7):e0159011.	27411092
AN2016	AmyR	AN8552	LadC	Not_assigned	gSELEX	Binding	High	PLoS One. 2016 Jul 13;11(7):e0159011.	27411092
AN2016	AmyR	AN8554	AN8554	Not_assigned	gSELEX	Binding	High	PLoS One. 2016 Jul 13;11(7):e0159011.	27411092
AN2016	AmyR	AN8561	AN8561	Not_assigned	gSELEX	Binding	High	PLoS One. 2016 Jul 13;11(7):e0159011.	27411092
AN2016	AmyR	AN8580	AN8580	Not_assigned	gSELEX	Binding	High	PLoS One. 2016 Jul 13;11(7):e0159011.	27411092
AN2016	AmyR	AN8587	AN8587	Not_assigned	gSELEX	Binding	High	PLoS One. 2016 Jul 13;11(7):e0159011.	27411092
AN2016	AmyR	AN8591	AN8591	Not_assigned	gSELEX	Binding	High	PLoS One. 2016 Jul 13;11(7):e0159011.	27411092
AN2016	AmyR	AN8591	AN8591	Not_assigned	TFdown-RNAseq	TF perturbation	High	PLoS One. 2016 Jul 13;11(7):e0159011.	27411092
AN2016	AmyR	AN8602	AN8602	Not_assigned	TFdown-RNAseq	TF perturbation	High	PLoS One. 2016 Jul 13;11(7):e0159011.	27411092
AN2016	AmyR	AN8611	AN8611	Not_assigned	gSELEX	Binding	High	PLoS One. 2016 Jul 13;11(7):e0159011.	27411092
AN2016	AmyR	AN8627	AN8627	Not_assigned	TFdown-RNAseq	TF perturbation	High	PLoS One. 2016 Jul 13;11(7):e0159011.	27411092
AN2016	AmyR	AN8649	AN8649	Not_assigned	gSELEX	Binding	High	PLoS One. 2016 Jul 13;11(7):e0159011.	27411092
AN2016	AmyR	AN8657	AN8657	Not_assigned	gSELEX	Binding	High	PLoS One. 2016 Jul 13;11(7):e0159011.	27411092
AN2016	AmyR	AN8657	AN8657	Not_assigned	gSELEX	Binding	High	PLoS One. 2016 Jul 13;11(7):e0159011.	27411092
AN2016	AmyR	AN8670	AN8670	Not_assigned	TFdown-RNAseq	TF perturbation	High	PLoS One. 2016 Jul 13;11(7):e0159011.	27411092
AN2016	AmyR	AN8696	AN8696	Not_assigned	gSELEX	Binding	High	PLoS One. 2016 Jul 13;11(7):e0159011.	27411092
AN2016	AmyR	AN8708	AN8708	Not_assigned	gSELEX	Binding	High	PLoS One. 2016 Jul 13;11(7):e0159011.	27411092
AN2016	AmyR	AN8716	AN8716	Not_assigned	gSELEX	Binding	High	PLoS One. 2016 Jul 13;11(7):e0159011.	27411092
AN2016	AmyR	AN8717	AN8717	Not_assigned	gSELEX	Binding	High	PLoS One. 2016 Jul 13;11(7):e0159011.	27411092
AN2016	AmyR	AN8725	AN8725	Not_assigned	gSELEX	Binding	High	PLoS One. 2016 Jul 13;11(7):e0159011.	27411092
AN2016	AmyR	AN8732	AN8732	Not_assigned	gSELEX	Binding	High	PLoS One. 2016 Jul 13;11(7):e0159011.	27411092
AN2016	AmyR	AN8754	AN8754	Not_assigned	gSELEX	Binding	High	PLoS One. 2016 Jul 13;11(7):e0159011.	27411092
AN2016	AmyR	AN8759	AN8759	Not_assigned	gSELEX	Binding	High	PLoS One. 2016 Jul 13;11(7):e0159011.	27411092
AN2016	AmyR	AN8760	AN8760	Not_assigned	gSELEX	Binding	High	PLoS One. 2016 Jul 13;11(7):e0159011.	27411092
AN2016	AmyR	AN8768	AN8768	Not_assigned	gSELEX	Binding	High	PLoS One. 2016 Jul 13;11(7):e0159011.	27411092
AN2016	AmyR	AN8789	AN8789	Not_assigned	gSELEX	Binding	High	PLoS One. 2016 Jul 13;11(7):e0159011.	27411092
AN2016	AmyR	AN8819	AN8819	Not_assigned	gSELEX	Binding	High	PLoS One. 2016 Jul 13;11(7):e0159011.	27411092
AN2016	AmyR	AN8907	AN8907	Not_assigned	gSELEX	Binding	High	PLoS One. 2016 Jul 13;11(7):e0159011.	27411092
AN2016	AmyR	AN8911	AN8911	Not_assigned	gSELEX	Binding	High	PLoS One. 2016 Jul 13;11(7):e0159011.	27411092
AN2016	AmyR	AN8915	AN8915	Not_assigned	TFdown-RNAseq	TF perturbation	High	PLoS One. 2016 Jul 13;11(7):e0159011.	27411092
AN2016	AmyR	AN8916	AN8916	Not_assigned	gSELEX	Binding	High	PLoS One. 2016 Jul 13;11(7):e0159011.	27411092
AN2016	AmyR	AN8918	AN8918	Not_assigned	gSELEX	Binding	High	PLoS One. 2016 Jul 13;11(7):e0159011.	27411092
AN2016	AmyR	AN8920	AN8920	Not_assigned	gSELEX	Binding	High	PLoS One. 2016 Jul 13;11(7):e0159011.	27411092
AN2016	AmyR	AN8923	AN8923	Not_assigned	gSELEX	Binding	High	PLoS One. 2016 Jul 13;11(7):e0159011.	27411092
AN2016	AmyR	AN8928	AtrA	Not_assigned	gSELEX	Binding	High	PLoS One. 2016 Jul 13;11(7):e0159011.	27411092
AN2016	AmyR	AN8928	AtrA	Not_assigned	TFdown-RNAseq	TF perturbation	High	PLoS One. 2016 Jul 13;11(7):e0159011.	27411092
AN2016	AmyR	AN8933	AN8933	Not_assigned	gSELEX	Binding	High	PLoS One. 2016 Jul 13;11(7):e0159011.	27411092
AN2016	AmyR	AN8937	AN8937	Not_assigned	gSELEX	Binding	High	PLoS One. 2016 Jul 13;11(7):e0159011.	27411092
AN2016	AmyR	AN8947	ExgE	Not_assigned	gSELEX	Binding	High	PLoS One. 2016 Jul 13;11(7):e0159011.	27411092
AN2016	AmyR	AN8949	AN8949	Not_assigned	gSELEX	Binding	High	PLoS One. 2016 Jul 13;11(7):e0159011.	27411092
AN2016	AmyR	AN8950	AN8950	Not_assigned	gSELEX	Binding	High	PLoS One. 2016 Jul 13;11(7):e0159011.	27411092
AN2016	AmyR	AN8953	AgdB	Not_assigned	gSELEX	Binding	High	PLoS One. 2016 Jul 13;11(7):e0159011.	27411092
AN2016	AmyR	AN8953	AgdB	Positive	TFdown-PCR	TF perturbation	Low	Biosci Biotechnol Biochem. 2006 Oct;70(10):2363-70.	17031028
AN2016	AmyR	AN8953	AgdB	Not_assigned	TFdown-RNAseq	TF perturbation	High	PLoS One. 2016 Jul 13;11(7):e0159011.	27411092
AN2016	AmyR	AN8968	AN8968	Not_assigned	gSELEX	Binding	High	PLoS One. 2016 Jul 13;11(7):e0159011.	27411092
AN2016	AmyR	AN8976	AN8976	Not_assigned	gSELEX	Binding	High	PLoS One. 2016 Jul 13;11(7):e0159011.	27411092
AN2016	AmyR	AN9003	AN9003	Not_assigned	gSELEX	Binding	High	PLoS One. 2016 Jul 13;11(7):e0159011.	27411092
AN2016	AmyR	AN9013	AN9013	Not_assigned	gSELEX	Binding	High	PLoS One. 2016 Jul 13;11(7):e0159011.	27411092
AN2016	AmyR	AN9019	AN9019	Not_assigned	gSELEX	Binding	High	PLoS One. 2016 Jul 13;11(7):e0159011.	27411092
AN2016	AmyR	AN9028	AN9028	Not_assigned	gSELEX	Binding	High	PLoS One. 2016 Jul 13;11(7):e0159011.	27411092
AN2016	AmyR	AN9032	AN9032	Not_assigned	gSELEX	Binding	High	PLoS One. 2016 Jul 13;11(7):e0159011.	27411092
AN2016	AmyR	AN9041	AN9041	Not_assigned	gSELEX	Binding	High	PLoS One. 2016 Jul 13;11(7):e0159011.	27411092
AN2016	AmyR	AN9045	PgxD	Not_assigned	gSELEX	Binding	High	PLoS One. 2016 Jul 13;11(7):e0159011.	27411092
AN2016	AmyR	AN9081	AN9081	Not_assigned	gSELEX	Binding	High	PLoS One. 2016 Jul 13;11(7):e0159011.	27411092
AN2016	AmyR	AN9115	AN9115	Not_assigned	gSELEX	Binding	High	PLoS One. 2016 Jul 13;11(7):e0159011.	27411092
AN2016	AmyR	AN9156	AN9156	Not_assigned	gSELEX	Binding	High	PLoS One. 2016 Jul 13;11(7):e0159011.	27411092
AN2016	AmyR	AN9161	AN9161	Not_assigned	gSELEX	Binding	High	PLoS One. 2016 Jul 13;11(7):e0159011.	27411092
AN2016	AmyR	AN9161	AN9161	Not_assigned	gSELEX	Binding	High	PLoS One. 2016 Jul 13;11(7):e0159011.	27411092
AN2016	AmyR	AN9164	AN9164	Not_assigned	gSELEX	Binding	High	PLoS One. 2016 Jul 13;11(7):e0159011.	27411092
AN2016	AmyR	AN9183	BglR	Not_assigned	gSELEX	Binding	High	PLoS One. 2016 Jul 13;11(7):e0159011.	27411092
AN2016	AmyR	AN9183	BglR	Not_assigned	TFdown-RNAseq	TF perturbation	High	PLoS One. 2016 Jul 13;11(7):e0159011.	27411092
AN2016	AmyR	AN9189	AN9189	Not_assigned	gSELEX	Binding	High	PLoS One. 2016 Jul 13;11(7):e0159011.	27411092
AN2016	AmyR	AN9191	AN9191	Not_assigned	gSELEX	Binding	High	PLoS One. 2016 Jul 13;11(7):e0159011.	27411092
AN2016	AmyR	AN9199	GprE	Not_assigned	gSELEX	Binding	High	PLoS One. 2016 Jul 13;11(7):e0159011.	27411092
AN2016	AmyR	AN9212	AN9212	Not_assigned	gSELEX	Binding	High	PLoS One. 2016 Jul 13;11(7):e0159011.	27411092
AN2016	AmyR	AN9213	AN9213	Not_assigned	gSELEX	Binding	High	PLoS One. 2016 Jul 13;11(7):e0159011.	27411092
AN2016	AmyR	AN9219	AN9219	Not_assigned	gSELEX	Binding	High	PLoS One. 2016 Jul 13;11(7):e0159011.	27411092
AN2016	AmyR	AN9225	CYP679A1	Not_assigned	gSELEX	Binding	High	PLoS One. 2016 Jul 13;11(7):e0159011.	27411092
AN2016	AmyR	AN9234	AN9234	Not_assigned	gSELEX	Binding	High	PLoS One. 2016 Jul 13;11(7):e0159011.	27411092
AN2016	AmyR	AN9247	AusF	Not_assigned	gSELEX	Binding	High	PLoS One. 2016 Jul 13;11(7):e0159011.	27411092
AN2016	AmyR	AN9257	AusL	Not_assigned	gSELEX	Binding	High	PLoS One. 2016 Jul 13;11(7):e0159011.	27411092
AN2016	AmyR	AN9259	AusN	Not_assigned	gSELEX	Binding	High	PLoS One. 2016 Jul 13;11(7):e0159011.	27411092
AN2016	AmyR	AN9261	AN9261	Not_assigned	gSELEX	Binding	High	PLoS One. 2016 Jul 13;11(7):e0159011.	27411092
AN2016	AmyR	AN9265	AN9265	Not_assigned	gSELEX	Binding	High	PLoS One. 2016 Jul 13;11(7):e0159011.	27411092
AN2016	AmyR	AN9281	AN9281	Not_assigned	gSELEX	Binding	High	PLoS One. 2016 Jul 13;11(7):e0159011.	27411092
AN2016	AmyR	AN9283	AN9283	Not_assigned	gSELEX	Binding	High	PLoS One. 2016 Jul 13;11(7):e0159011.	27411092
AN2016	AmyR	AN9295	AN9295	Not_assigned	gSELEX	Binding	High	PLoS One. 2016 Jul 13;11(7):e0159011.	27411092
AN2016	AmyR	AN9300	AN9300	Not_assigned	gSELEX	Binding	High	PLoS One. 2016 Jul 13;11(7):e0159011.	27411092
AN2016	AmyR	AN9306	AN9306	Not_assigned	TFdown-RNAseq	TF perturbation	High	PLoS One. 2016 Jul 13;11(7):e0159011.	27411092
AN2016	AmyR	AN9320	AN9320	Not_assigned	TFdown-RNAseq	TF perturbation	High	PLoS One. 2016 Jul 13;11(7):e0159011.	27411092
AN2016	AmyR	AN9344	AN9344	Not_assigned	gSELEX	Binding	High	PLoS One. 2016 Jul 13;11(7):e0159011.	27411092
AN2016	AmyR	AN9353	AN9353	Not_assigned	gSELEX	Binding	High	PLoS One. 2016 Jul 13;11(7):e0159011.	27411092
AN2016	AmyR	AN9354	AN9354	Not_assigned	gSELEX	Binding	High	PLoS One. 2016 Jul 13;11(7):e0159011.	27411092
AN2016	AmyR	AN9355	AN9355	Not_assigned	gSELEX	Binding	High	PLoS One. 2016 Jul 13;11(7):e0159011.	27411092
AN2016	AmyR	AN9380	AN9380	Not_assigned	gSELEX	Binding	High	PLoS One. 2016 Jul 13;11(7):e0159011.	27411092
AN2016	AmyR	AN9380	AN9380	Not_assigned	TFdown-RNAseq	TF perturbation	High	PLoS One. 2016 Jul 13;11(7):e0159011.	27411092
AN2016	AmyR	AN9383	UrhC	Not_assigned	gSELEX	Binding	High	PLoS One. 2016 Jul 13;11(7):e0159011.	27411092
AN2016	AmyR	AN9440	AN9440	Not_assigned	gSELEX	Binding	High	PLoS One. 2016 Jul 13;11(7):e0159011.	27411092
AN2016	AmyR	AN9516	AN9516	Not_assigned	gSELEX	Binding	High	PLoS One. 2016 Jul 13;11(7):e0159011.	27411092
AN5808	ClrA	AN1273	CbhD	Positive	TFdown-PCR	TF perturbation	Low	Proc Natl Acad Sci U S A. 2012 May 8;109(19):7397-402.	22532664
AN1729	PrnA	AN1732	PrnB	Not_assigned	DNA footprinting	Binding	Low	Mol Microbiol. 2002 Apr;44(2):585-97.	11972793
AN1729	PrnA	AN1732	PrnB	Positive	TFdown-RNA blot hybridization	TF perturbation	Low	Mol Microbiol. 1997 Apr;24(1):105-17.	9140969
AN1729	PrnA	AN1732	PrnB	Positive	TFdown-RNA blot hybridization	TF perturbation	Low	Eukaryot Cell. 2004 Feb;3(1):144-56.	14871945
AN2180	XprF	AN5558	PrtA	Negative	TFdown-RNA blot hybridization	TF perturbation	Low	Genetics. 2000 Dec;156(4):1559-71.	11102357
AN7610	XlnR	AN10550	GalR	Negative	TFdown-PCR	TF perturbation	Low	PLoS One. 2015 Nov 18;10(11):e0143200.	26580075
AN7610	XlnR	AN2666	SdhA	Positive	TFdown-PCR	TF perturbation	Low	PLoS One. 2015 Nov 18;10(11):e0143200.	26580075
AN1425	FarB	AN10834	AcdB	Positive	TFdown-RNA blot hybridization	TF perturbation	Low	Eukaryot Cell. 2006 May;5(5):794-805.	16682457
AN1425	FarB	AN6765	AoxB	Positive	TFdown-reporter	TF perturbation	Low	Curr Genet. 2010 Apr;56(2):139-50.	20043225
AN1414	XprG	AN0338	CYP680A1	Negative	TFdown-microarray	TF perturbation	High	F1000Res. 2013 Mar 4;2:72.	24358888
AN1414	XprG	AN0528	AN0528	Negative	TFdown-microarray	TF perturbation	High	F1000Res. 2013 Mar 4;2:72.	24358888
AN1414	XprG	AN10113	AN10113	Positive	TFdown-microarray	TF perturbation	High	F1000Res. 2013 Mar 4;2:72.	24358888
AN1414	XprG	AN10296	AN10296	Negative	TFdown-microarray	TF perturbation	High	F1000Res. 2013 Mar 4;2:72.	24358888
AN1414	XprG	AN10488	AN10488	Positive	TFdown-microarray	TF perturbation	High	F1000Res. 2013 Mar 4;2:72.	24358888
AN1414	XprG	AN10573	IvoC	Positive	TFdown-microarray	TF perturbation	High	F1000Res. 2013 Mar 4;2:72.	24358888
AN1414	XprG	AN10748	AN10748	Negative	TFdown-microarray	TF perturbation	High	F1000Res. 2013 Mar 4;2:72.	24358888
AN1414	XprG	AN10930	AN10930	Positive	TFdown-microarray	TF perturbation	High	F1000Res. 2013 Mar 4;2:72.	24358888
AN1414	XprG	AN11017	AN11017	Positive	TFdown-microarray	TF perturbation	High	F1000Res. 2013 Mar 4;2:72.	24358888
AN1414	XprG	AN11021	AN11021	Positive	TFdown-microarray	TF perturbation	High	F1000Res. 2013 Mar 4;2:72.	24358888
AN1414	XprG	AN11062	AN11062	Positive	TFdown-microarray	TF perturbation	High	F1000Res. 2013 Mar 4;2:72.	24358888
AN1414	XprG	AN11079	AN11079	Negative	TFdown-microarray	TF perturbation	High	F1000Res. 2013 Mar 4;2:72.	24358888
AN1414	XprG	AN1131	AN1131	Negative	TFdown-microarray	TF perturbation	High	F1000Res. 2013 Mar 4;2:72.	24358888
AN1414	XprG	AN1253	AN1253	Positive	TFdown-microarray	TF perturbation	High	F1000Res. 2013 Mar 4;2:72.	24358888
AN1414	XprG	AN1415	AN1415	Negative	TFdown-microarray	TF perturbation	High	F1000Res. 2013 Mar 4;2:72.	24358888
AN1414	XprG	AN1532	AN1532	Positive	TFdown-microarray	TF perturbation	High	F1000Res. 2013 Mar 4;2:72.	24358888
AN1414	XprG	AN1837	DewB	Positive	TFdown-microarray	TF perturbation	High	F1000Res. 2013 Mar 4;2:72.	24358888
AN1414	XprG	AN1941	AN1941	Positive	TFdown-microarray	TF perturbation	High	F1000Res. 2013 Mar 4;2:72.	24358888
AN1414	XprG	AN2358	XtrC	Negative	TFdown-microarray	TF perturbation	High	F1000Res. 2013 Mar 4;2:72.	24358888
AN1414	XprG	AN2565	AN2565	Negative	TFdown-microarray	TF perturbation	High	F1000Res. 2013 Mar 4;2:72.	24358888
AN1414	XprG	AN3115	AN3115	Positive	TFdown-microarray	TF perturbation	High	F1000Res. 2013 Mar 4;2:72.	24358888
AN1414	XprG	AN3226	PkfC	Positive	TFdown-microarray	TF perturbation	High	F1000Res. 2013 Mar 4;2:72.	24358888
AN1414	XprG	AN3856	AN3856	Positive	TFdown-microarray	TF perturbation	High	F1000Res. 2013 Mar 4;2:72.	24358888
AN1414	XprG	AN4190	AN4190	Negative	TFdown-microarray	TF perturbation	High	F1000Res. 2013 Mar 4;2:72.	24358888
AN1414	XprG	AN4256	AN4256	Positive	TFdown-microarray	TF perturbation	High	F1000Res. 2013 Mar 4;2:72.	24358888
AN1414	XprG	AN4319	AN4319	Negative	TFdown-microarray	TF perturbation	High	F1000Res. 2013 Mar 4;2:72.	24358888
AN1414	XprG	AN4354	AN4354	Positive	TFdown-microarray	TF perturbation	High	F1000Res. 2013 Mar 4;2:72.	24358888
AN1414	XprG	AN4825	AN4825	Positive	TFdown-microarray	TF perturbation	High	F1000Res. 2013 Mar 4;2:72.	24358888
AN1414	XprG	AN5046	Anisin1	Positive	TFdown-microarray	TF perturbation	High	F1000Res. 2013 Mar 4;2:72.	24358888
AN1414	XprG	AN5490	AN5490	Positive	TFdown-microarray	TF perturbation	High	F1000Res. 2013 Mar 4;2:72.	24358888
AN1414	XprG	AN5558	PrtA	Positive	TFdown-activity staining	TF perturbation	Low	Fungal Genet Biol. 2016 Dec;97:36-45.	27836782
AN1414	XprG	AN5558	PrtA	Positive	TFdown-microarray	TF perturbation	High	F1000Res. 2013 Mar 4;2:72.	24358888
AN1414	XprG	AN5558	PrtA	Positive	TFdown-PCR	TF perturbation	Low	Fungal Genet Biol. 2015 Oct;83:10-8.	26296599
AN1414	XprG	AN5558	PrtA	Positive	TFdown-RNA blot hybridization	TF perturbation	Low	Genetics. 2009 Apr;181(4):1239-47.	19204378
AN1414	XprG	AN5558	PrtA	Not_assigned	TFmut-RNA blot hybridization	TF perturbation	Low	Mol Gen Genet. 1996 Apr 10;250(6):715-24.	8628232
AN1414	XprG	AN5558	PrtA	Positive	TFup-PCR	TF perturbation	Low	Fungal Genet Biol. 2015 Oct;83:10-8.	26296599
AN1414	XprG	AN5791	PpgA	Negative	TFdown-microarray	TF perturbation	High	F1000Res. 2013 Mar 4;2:72.	24358888
AN1414	XprG	AN5791	PpgA	Negative	TFdown-PCR	TF perturbation	Low	F1000Res. 2013 Mar 4;2:72.	24358888
AN1414	XprG	AN5791	PpgA	Negative	TFdown-PCR	TF perturbation	Low	G3 (Bethesda). 2015 Oct 23;5(12):2783-92.	26497142
AN1414	XprG	AN5831	AN5831	Positive	TFdown-microarray	TF perturbation	High	F1000Res. 2013 Mar 4;2:72.	24358888
AN1414	XprG	AN5841	AN5841	Positive	TFdown-microarray	TF perturbation	High	F1000Res. 2013 Mar 4;2:72.	24358888
AN1414	XprG	AN5936	AN5936	Positive	TFdown-microarray	TF perturbation	High	F1000Res. 2013 Mar 4;2:72.	24358888
AN1414	XprG	AN6401	DewC	Positive	TFdown-microarray	TF perturbation	High	F1000Res. 2013 Mar 4;2:72.	24358888
AN1414	XprG	AN6476	AN6476	Positive	TFdown-microarray	TF perturbation	High	F1000Res. 2013 Mar 4;2:72.	24358888
AN1414	XprG	AN7181	AN7181	Positive	TFdown-microarray	TF perturbation	High	F1000Res. 2013 Mar 4;2:72.	24358888
AN1414	XprG	AN7477	AN7477	Positive	TFdown-microarray	TF perturbation	High	F1000Res. 2013 Mar 4;2:72.	24358888
AN1414	XprG	AN7551	AN7551	Positive	TFdown-microarray	TF perturbation	High	F1000Res. 2013 Mar 4;2:72.	24358888
AN1414	XprG	AN7804	StcW	Positive	TFdown-microarray	TF perturbation	High	F1000Res. 2013 Mar 4;2:72.	24358888
AN1414	XprG	AN7805	StcV	Positive	TFdown-microarray	TF perturbation	High	F1000Res. 2013 Mar 4;2:72.	24358888
AN1414	XprG	AN7807	StcT	Positive	TFdown-microarray	TF perturbation	High	F1000Res. 2013 Mar 4;2:72.	24358888
AN1414	XprG	AN7809	StcR	Positive	TFdown-microarray	TF perturbation	High	F1000Res. 2013 Mar 4;2:72.	24358888
AN1414	XprG	AN7810	StcQ	Positive	TFdown-microarray	TF perturbation	High	F1000Res. 2013 Mar 4;2:72.	24358888
AN1414	XprG	AN7812	StcN	Positive	TFdown-microarray	TF perturbation	High	F1000Res. 2013 Mar 4;2:72.	24358888
AN1414	XprG	AN7816	StcI	Positive	TFdown-microarray	TF perturbation	High	F1000Res. 2013 Mar 4;2:72.	24358888
AN1414	XprG	AN7817	StcG	Positive	TFdown-microarray	TF perturbation	High	F1000Res. 2013 Mar 4;2:72.	24358888
AN1414	XprG	AN7819	AN7819	Positive	TFdown-microarray	TF perturbation	High	F1000Res. 2013 Mar 4;2:72.	24358888
AN1414	XprG	AN7821	StcE	Positive	TFdown-microarray	TF perturbation	High	F1000Res. 2013 Mar 4;2:72.	24358888
AN1414	XprG	AN7824	StcB	Positive	TFdown-microarray	TF perturbation	High	F1000Res. 2013 Mar 4;2:72.	24358888
AN1414	XprG	AN7898	DbaD	Negative	TFdown-microarray	TF perturbation	High	F1000Res. 2013 Mar 4;2:72.	24358888
AN1414	XprG	AN7962	PepJ	Positive	TFdown-microarray	TF perturbation	High	F1000Res. 2013 Mar 4;2:72.	24358888
AN1414	XprG	AN7962	PepJ	Positive	TFdown-PCR	TF perturbation	Low	Fungal Genet Biol. 2015 Oct;83:10-8.	26296599
AN1414	XprG	AN8196	AN8196	Positive	TFdown-microarray	TF perturbation	High	F1000Res. 2013 Mar 4;2:72.	24358888
AN1414	XprG	AN8308	AN8308	Negative	TFdown-microarray	TF perturbation	High	F1000Res. 2013 Mar 4;2:72.	24358888
AN1414	XprG	AN8321	AN8321	Positive	TFdown-microarray	TF perturbation	High	F1000Res. 2013 Mar 4;2:72.	24358888
AN1414	XprG	AN8366	AN8366	Negative	TFdown-microarray	TF perturbation	High	F1000Res. 2013 Mar 4;2:72.	24358888
AN1414	XprG	AN8375	AN8375	Positive	TFdown-microarray	TF perturbation	High	F1000Res. 2013 Mar 4;2:72.	24358888
AN1414	XprG	AN8514	TdiB	Positive	TFdown-microarray	TF perturbation	High	F1000Res. 2013 Mar 4;2:72.	24358888
AN1414	XprG	AN8514	TdiB	Positive	TFdown-PCR	TF perturbation	Low	F1000Res. 2013 Mar 4;2:72.	24358888
AN1414	XprG	AN8518	TdiC	Positive	TFdown-microarray	TF perturbation	High	F1000Res. 2013 Mar 4;2:72.	24358888
AN1414	XprG	AN8612	AN8612	Negative	TFdown-microarray	TF perturbation	High	F1000Res. 2013 Mar 4;2:72.	24358888
AN1414	XprG	AN8833	LlmI	Positive	TFdown-microarray	TF perturbation	High	F1000Res. 2013 Mar 4;2:72.	24358888
AN1414	XprG	AN8908	AN8908	Positive	TFdown-microarray	TF perturbation	High	F1000Res. 2013 Mar 4;2:72.	24358888
AN1414	XprG	AN8953	AgdB	Positive	TFdown-microarray	TF perturbation	High	F1000Res. 2013 Mar 4;2:72.	24358888
AN1414	XprG	AN9128	AN9128	Positive	TFdown-microarray	TF perturbation	High	F1000Res. 2013 Mar 4;2:72.	24358888
AN1414	XprG	AN9137	AN9137	Positive	TFdown-microarray	TF perturbation	High	F1000Res. 2013 Mar 4;2:72.	24358888
AN1414	XprG	AN9156	AN9156	Positive	TFdown-microarray	TF perturbation	High	F1000Res. 2013 Mar 4;2:72.	24358888
AN1414	XprG	AN9246	AusE	Positive	TFdown-microarray	TF perturbation	High	F1000Res. 2013 Mar 4;2:72.	24358888
AN1414	XprG	AN9249	AusH	Positive	TFdown-microarray	TF perturbation	High	F1000Res. 2013 Mar 4;2:72.	24358888
AN1414	XprG	AN9380	AN9380	Positive	TFdown-microarray	TF perturbation	High	F1000Res. 2013 Mar 4;2:72.	24358888
AN8667	AreA	AN0209	MepB	Positive	TFdown-PCR	TF perturbation	Low	Eukaryot Cell. 2006 Feb;5(2):226-37.	16467464
AN8667	AreA	AN0209	MepB	Positive	TFdown-RNA blot hybridization	TF perturbation	Low	Eukaryot Cell. 2006 Feb;5(2):226-37.	16467464
AN8667	AreA	AN0399	NrtB	Positive	TFdown-RNA blot hybridization	TF perturbation	Low	EMBO J. 2001 Nov 15;20(22):6246-55.	11707396
AN8667	AreA	AN0399	NrtB	Positive	TFup-RNA blot hybridization	TF perturbation	Low	EMBO J. 2001 Nov 15;20(22):6246-55.	11707396
AN8667	AreA	AN0886	LamB	Positive	TFdown-RNA blot hybridization	TF perturbation	Low	Genetics. 1989 Jun;122(2):331-9.	2670667
AN8667	AreA	AN0887	LamA	Positive	TFdown-RNA blot hybridization	TF perturbation	Low	Genetics. 1989 Jun;122(2):331-9.	2670667
AN8667	AreA	AN10097	MepC	Positive	TFdown-PCR	TF perturbation	Low	Eukaryot Cell. 2006 Feb;5(2):226-37.	16467464
AN8667	AreA	AN1732	PrnB	Not_assigned	EMSA	Binding	Low	Mol Microbiol. 2003 Oct;50(1):277-89.	14507380
AN8667	AreA	AN1732	PrnB	Not_assigned	DNA footprinting	Binding	Low	Mol Microbiol. 2003 Oct;50(1):277-89.	14507380
AN8667	AreA	AN1732	PrnB	Positive	TFdown-RNA blot hybridization	TF perturbation	Low	EMBO J. 1997 May 15;16(10):2937-44.	9184237
AN8667	AreA	AN1732	PrnB	Positive	TFdown-RNA blot hybridization	TF perturbation	Low	Mol Microbiol. 2003 Oct;50(1):277-89.	14507380
AN8667	AreA	AN6932	UapA	Not_assigned	EMSA	Binding	Low	EMBO J. 1997 Jul 1;16(13):3974-86.	9233807
AN8667	AreA	AN6932	UapA	Not_assigned	NMR spectroscopy	Binding	Low	J Mol Biol. 1998 Apr 3;277(3):605-20.	9533883
AN8667	AreA	AN6932	UapA	Not_assigned	DNA footprinting	Binding	Low	EMBO J. 1997 Jul 1;16(13):3974-86.	9233807
AN8667	AreA	AN6932	UapA	Positive	TFdown-RNA blot hybridization	TF perturbation	Low	J Biol Chem. 2004 Jan 30;279(5):3132-41.	14597637
AN8667	AreA	AN6932	UapA	Positive	TFdown-RNA blot hybridization	TF perturbation	Low	Mol Microbiol. 2004 Apr;52(1):205-16.	15049821
AN8667	AreA	AN6932	UapA	Positive	TFdown-RNA blot hybridization	TF perturbation	Low	Eukaryot Cell. 2004 Apr;3(2):393-405.	15075269
AN8667	AreA	AN6932	UapA	Positive	TFdown-RNA blot hybridization	TF perturbation	Low	Mol Microbiol. 2007 Mar;63(6):1577-87.	17367381
AN8667	AreA	AN6932	UapA	Positive	TFdown-RNA blot hybridization	TF perturbation	Low	Fungal Genet Biol. 2008 May;45(5):760-75.	18055231
AN8667	AreA	AN6932	UapA	Positive	TFdown-RNA blot hybridization	TF perturbation	Low	Fungal Genet Biol. 2011 Aug;48(8):840-8.	21419234
AN8667	AreA	AN6932	UapA	Not_assigned	TFmut-RNA blot hybridization	TF perturbation	Low	J Biol Chem. 1993 Nov 5;268(31):23376-81.	8226862
AN8667	AreA	AN6932	UapA	Not_assigned	TFmut-RNA blot hybridization	TF perturbation	Low	Mol Microbiol. 1993 Jan;7(1):81-7.	8437521
AN8667	AreA	AN6932	UapA	Not_assigned	TFmut-RNA blot hybridization	TF perturbation	Low	Mol Microbiol. 1993 Jan;7(1):81-7.	8437521
AN8667	AreA	AN6932	UapA	Not_assigned	TFmut-RNA blot hybridization	TF perturbation	Low	EMBO J. 1997 Jul 1;16(13):3974-86.	9233807
AN8667	AreA	AN6932	UapA	Positive	TFup-RNA blot hybridization	TF perturbation	Low	Mol Microbiol. 2007 Mar;63(6):1577-87.	17367381
AN8667	AreA	AN8647	NitA	Positive	TFup-RNA blot hybridization	TF perturbation	Low	Fungal Genet Biol. 2008 Feb;45(2):94-102.	18024100
AN8676	McmA	AN1273	CbhD	Positive	TFdown-PCR	TF perturbation	Low	Mol Microbiol. 2016 Dec;102(5):810-826.	27588830
AN8676	McmA	AN3297	ManB	Positive	TFdown-PCR	TF perturbation	Low	Mol Microbiol. 2016 Dec;102(5):810-826.	27588830
AN8676	McmA	AN3860	AN3860	Positive	TFdown-PCR	TF perturbation	Low	Mol Microbiol. 2016 Dec;102(5):810-826.	27588830
AN0422	AbaA	AN6635	YA	Not_assigned	EMSA	Binding	Low	Mol Cell Biol. 1994 Apr;14(4):2503-15.	8139553
AN0422	AbaA	AN6635	YA	Not_assigned	DNA footprinting	Binding	Low	Mol Cell Biol. 1994 Apr;14(4):2503-15.	8139553
AN0422	AbaA	AN6635	YA	Positive	TFdown-reporter	TF perturbation	Low	EMBO J. 1993 May;12(5):2039-48.	8491194
AN0422	AbaA	AN6635	YA	Positive	TFup-reporter	TF perturbation	Low	Mol Cell Biol. 1994 Apr;14(4):2503-15.	8139553
AN0422	AbaA	AN6635	YA	Positive	TFup-reporter	TF perturbation	Low	EMBO J. 1993 May;12(5):2039-48.	8491194
AN0422	AbaA	AN8006	DewA	Positive	TFdown-RNA blot hybridization	TF perturbation	Low	Mol Microbiol. 1995 Apr;16(1):33-44.	7651135
AN0176	SreA	AN6246	CycA	Negative	TFdown-RNA blot hybridization	TF perturbation	Low	Appl Environ Microbiol. 2002 Nov;68(11):5769-72.	12406779
AN0176	SreA	AN7800	MirA	Negative	TFdown-RNA blot hybridization	TF perturbation	Low	Mol Microbiol. 2001 Sep;41(5):1077-89.	11555288
AN0176	SreA	AN7800	MirA	Negative	TFdown-RNA blot hybridization	TF perturbation	Low	Biochem Soc Trans. 2002 Aug;30(4):781-3.	12196195
AN0176	SreA	AN7800	MirA	Negative	TFdown-RNA blot hybridization	TF perturbation	Low	Appl Environ Microbiol. 2002 Nov;68(11):5769-72.	12406779
AN0176	SreA	AN7800	MirA	Negative	TFdown-RNA blot hybridization	TF perturbation	Low	Biochem J. 2003 Apr 15;371(Pt 2):505-13.	12487628
AN0176	SreA	AN7801	EstA	Negative	TFdown-RNA blot hybridization	TF perturbation	Low	Biochem Soc Trans. 2002 Aug;30(4):781-3.	12196195
AN0176	SreA	AN8540	MirB	Negative	TFdown-RNA blot hybridization	TF perturbation	Low	Biochem Soc Trans. 2002 Aug;30(4):781-3.	12196195
AN0176	SreA	AN8540	MirB	Negative	TFdown-RNA blot hybridization	TF perturbation	Low	Biochem J. 2003 Apr 15;371(Pt 2):505-13.	12487628
AN0176	SreA	AN8540	MirB	Negative	TFdown-RNA blot hybridization	TF perturbation	Low	Eukaryot Cell. 2006 Oct;5(10):1596-603.	17030991
AN0176	SreA	AN8540	MirB	Negative	TFdown-RNA blot hybridization	TF perturbation	Low	EMBO J. 2007 Jul 11;26(13):3157-68.	17568774
AN0098	NirA	AN0399	NrtB	Positive	TFdown-RNA blot hybridization	TF perturbation	Low	EMBO J. 2001 Nov 15;20(22):6246-55.	11707396
AN0098	NirA	AN0399	NrtB	Positive	TFup-RNA blot hybridization	TF perturbation	Low	EMBO J. 2001 Nov 15;20(22):6246-55.	11707396
AN0098	NirA	AN8647	NitA	Positive	TFup-RNA blot hybridization	TF perturbation	Low	Fungal Genet Biol. 2008 Feb;45(2):94-102.	18024100
AN2421	FlbC	AN4819	FluG	Negative	TFdown-PCR	TF perturbation	Low	Genetics. 2011 Aug;188(4):809-22.	21624998
AN8741	MtfA	AN0005	AN0005	Positive	TFdown-RNAseq	TF perturbation	High	PLoS Genet. 2015 Mar 18;11(3):e1005096.	25786130
AN8741	MtfA	AN0006	AN0006	Positive	TFdown-RNAseq	TF perturbation	High	PLoS Genet. 2015 Mar 18;11(3):e1005096.	25786130
AN8741	MtfA	AN0019	AN0019	Positive	TFdown-RNAseq	TF perturbation	High	PLoS Genet. 2015 Mar 18;11(3):e1005096.	25786130
AN8741	MtfA	AN0023	AN0023	Positive	TFdown-RNAseq	TF perturbation	High	PLoS Genet. 2015 Mar 18;11(3):e1005096.	25786130
AN8741	MtfA	AN0033	AN0033	Positive	TFdown-RNAseq	TF perturbation	High	PLoS Genet. 2015 Mar 18;11(3):e1005096.	25786130
AN8741	MtfA	AN0036	AN0036	Positive	TFdown-RNAseq	TF perturbation	High	PLoS Genet. 2015 Mar 18;11(3):e1005096.	25786130
AN8741	MtfA	AN0148	MdpE	Positive	TFdown-RNAseq	TF perturbation	High	PLoS Genet. 2015 Mar 18;11(3):e1005096.	25786130
AN8741	MtfA	AN0149	MdpF	Positive	TFdown-RNAseq	TF perturbation	High	PLoS Genet. 2015 Mar 18;11(3):e1005096.	25786130
AN8741	MtfA	AN0150	MdpG	Positive	TFdown-RNAseq	TF perturbation	High	PLoS Genet. 2015 Mar 18;11(3):e1005096.	25786130
AN8741	MtfA	AN0159	AN0159	Negative	TFdown-RNAseq	TF perturbation	High	PLoS Genet. 2015 Mar 18;11(3):e1005096.	25786130
AN8741	MtfA	AN0214	AN0214	Negative	TFdown-RNAseq	TF perturbation	High	PLoS Genet. 2015 Mar 18;11(3):e1005096.	25786130
AN8741	MtfA	AN0216	AN0216	Positive	TFdown-RNAseq	TF perturbation	High	PLoS Genet. 2015 Mar 18;11(3):e1005096.	25786130
AN8741	MtfA	AN0223	AN0223	Negative	TFdown-RNAseq	TF perturbation	High	PLoS Genet. 2015 Mar 18;11(3):e1005096.	25786130
AN8741	MtfA	AN0231	IvoB	Negative	TFdown-RNAseq	TF perturbation	High	PLoS Genet. 2015 Mar 18;11(3):e1005096.	25786130
AN8741	MtfA	AN0234	AN0234	Negative	TFdown-RNAseq	TF perturbation	High	PLoS Genet. 2015 Mar 18;11(3):e1005096.	25786130
AN8741	MtfA	AN0284	AN0284	Positive	TFdown-RNAseq	TF perturbation	High	PLoS Genet. 2015 Mar 18;11(3):e1005096.	25786130
AN8741	MtfA	AN0330	AN0330	Positive	TFdown-RNAseq	TF perturbation	High	PLoS Genet. 2015 Mar 18;11(3):e1005096.	25786130
AN8741	MtfA	AN0341	AN0341	Positive	TFdown-RNAseq	TF perturbation	High	PLoS Genet. 2015 Mar 18;11(3):e1005096.	25786130
AN8741	MtfA	AN0396	AN0396	Negative	TFdown-RNAseq	TF perturbation	High	PLoS Genet. 2015 Mar 18;11(3):e1005096.	25786130
AN8741	MtfA	AN0404	AN0404	Negative	TFdown-RNAseq	TF perturbation	High	PLoS Genet. 2015 Mar 18;11(3):e1005096.	25786130
AN8741	MtfA	AN0443	AN0443	Negative	TFdown-RNAseq	TF perturbation	High	PLoS Genet. 2015 Mar 18;11(3):e1005096.	25786130
AN8741	MtfA	AN0461	AN0461	Negative	TFdown-RNAseq	TF perturbation	High	PLoS Genet. 2015 Mar 18;11(3):e1005096.	25786130
AN8741	MtfA	AN0500	AN0500	Positive	TFdown-RNAseq	TF perturbation	High	PLoS Genet. 2015 Mar 18;11(3):e1005096.	25786130
AN8741	MtfA	AN0501	AN0501	Positive	TFdown-RNAseq	TF perturbation	High	PLoS Genet. 2015 Mar 18;11(3):e1005096.	25786130
AN8741	MtfA	AN0512	AN0512	Positive	TFdown-RNAseq	TF perturbation	High	PLoS Genet. 2015 Mar 18;11(3):e1005096.	25786130
AN8741	MtfA	AN0523	PkdA	Negative	TFdown-RNAseq	TF perturbation	High	PLoS Genet. 2015 Mar 18;11(3):e1005096.	25786130
AN8741	MtfA	AN0533	AN0533	Positive	TFdown-RNAseq	TF perturbation	High	PLoS Genet. 2015 Mar 18;11(3):e1005096.	25786130
AN8741	MtfA	AN0541	AN0541	Negative	TFdown-RNAseq	TF perturbation	High	PLoS Genet. 2015 Mar 18;11(3):e1005096.	25786130
AN8741	MtfA	AN0546	AN0546	Positive	TFdown-RNAseq	TF perturbation	High	PLoS Genet. 2015 Mar 18;11(3):e1005096.	25786130
AN8741	MtfA	AN0588	AN0588	Positive	TFdown-RNAseq	TF perturbation	High	PLoS Genet. 2015 Mar 18;11(3):e1005096.	25786130
AN8741	MtfA	AN0601	AN0601	Negative	TFdown-RNAseq	TF perturbation	High	PLoS Genet. 2015 Mar 18;11(3):e1005096.	25786130
AN8741	MtfA	AN0614	AN0614	Positive	TFdown-RNAseq	TF perturbation	High	PLoS Genet. 2015 Mar 18;11(3):e1005096.	25786130
AN8741	MtfA	AN0617	AN0617	Positive	TFdown-RNAseq	TF perturbation	High	PLoS Genet. 2015 Mar 18;11(3):e1005096.	25786130
AN8741	MtfA	AN0708	AromA	Negative	TFdown-RNAseq	TF perturbation	High	PLoS Genet. 2015 Mar 18;11(3):e1005096.	25786130
AN8741	MtfA	AN0761	AN0761	Positive	TFdown-RNAseq	TF perturbation	High	PLoS Genet. 2015 Mar 18;11(3):e1005096.	25786130
AN8741	MtfA	AN0792	AN0792	Positive	TFdown-RNAseq	TF perturbation	High	PLoS Genet. 2015 Mar 18;11(3):e1005096.	25786130
AN8741	MtfA	AN0798	AN0798	Positive	TFdown-RNAseq	TF perturbation	High	PLoS Genet. 2015 Mar 18;11(3):e1005096.	25786130
AN8741	MtfA	AN0801	AN0801	Positive	TFdown-RNAseq	TF perturbation	High	PLoS Genet. 2015 Mar 18;11(3):e1005096.	25786130
AN8741	MtfA	AN0959	AN0959	Negative	TFdown-RNAseq	TF perturbation	High	PLoS Genet. 2015 Mar 18;11(3):e1005096.	25786130
AN8741	MtfA	AN10005	AN10005	Positive	TFdown-RNAseq	TF perturbation	High	PLoS Genet. 2015 Mar 18;11(3):e1005096.	25786130
AN8741	MtfA	AN10022	MdpH	Positive	TFdown-RNAseq	TF perturbation	High	PLoS Genet. 2015 Mar 18;11(3):e1005096.	25786130
AN8741	MtfA	AN10023	MdpL	Positive	TFdown-RNAseq	TF perturbation	High	PLoS Genet. 2015 Mar 18;11(3):e1005096.	25786130
AN8741	MtfA	AN10035	MdpI	Positive	TFdown-RNAseq	TF perturbation	High	PLoS Genet. 2015 Mar 18;11(3):e1005096.	25786130
AN8741	MtfA	AN10038	MdpJ	Positive	TFdown-RNAseq	TF perturbation	High	PLoS Genet. 2015 Mar 18;11(3):e1005096.	25786130
AN8741	MtfA	AN10040	AN10040	Positive	TFdown-RNAseq	TF perturbation	High	PLoS Genet. 2015 Mar 18;11(3):e1005096.	25786130
AN8741	MtfA	AN10053	AN10053	Negative	TFdown-RNAseq	TF perturbation	High	PLoS Genet. 2015 Mar 18;11(3):e1005096.	25786130
AN8741	MtfA	AN10217	AN10217	Negative	TFdown-RNAseq	TF perturbation	High	PLoS Genet. 2015 Mar 18;11(3):e1005096.	25786130
AN8741	MtfA	AN10226	AN10226	Positive	TFdown-RNAseq	TF perturbation	High	PLoS Genet. 2015 Mar 18;11(3):e1005096.	25786130
AN8741	MtfA	AN10238	Ngn21	Positive	TFdown-RNAseq	TF perturbation	High	PLoS Genet. 2015 Mar 18;11(3):e1005096.	25786130
AN8741	MtfA	AN10300	AN10300	Negative	TFdown-RNAseq	TF perturbation	High	PLoS Genet. 2015 Mar 18;11(3):e1005096.	25786130
AN8741	MtfA	AN10305	AN10305	Positive	TFdown-RNAseq	TF perturbation	High	PLoS Genet. 2015 Mar 18;11(3):e1005096.	25786130
AN8741	MtfA	AN1031	AfoB	Positive	TFdown-RNAseq	TF perturbation	High	PLoS Genet. 2015 Mar 18;11(3):e1005096.	25786130
AN8741	MtfA	AN10326	AN10326	Positive	TFdown-RNAseq	TF perturbation	High	PLoS Genet. 2015 Mar 18;11(3):e1005096.	25786130
AN8741	MtfA	AN10343	AN10343	Positive	TFdown-RNAseq	TF perturbation	High	PLoS Genet. 2015 Mar 18;11(3):e1005096.	25786130
AN8741	MtfA	AN10358	AN10358	Positive	TFdown-RNAseq	TF perturbation	High	PLoS Genet. 2015 Mar 18;11(3):e1005096.	25786130
AN8741	MtfA	AN10386	AN10386	Positive	TFdown-RNAseq	TF perturbation	High	PLoS Genet. 2015 Mar 18;11(3):e1005096.	25786130
AN8741	MtfA	AN10422	AN10422	Negative	TFdown-RNAseq	TF perturbation	High	PLoS Genet. 2015 Mar 18;11(3):e1005096.	25786130
AN8741	MtfA	AN10506	AN10506	Negative	TFdown-RNAseq	TF perturbation	High	PLoS Genet. 2015 Mar 18;11(3):e1005096.	25786130
AN8741	MtfA	AN10528	AN10528	Negative	TFdown-RNAseq	TF perturbation	High	PLoS Genet. 2015 Mar 18;11(3):e1005096.	25786130
AN8741	MtfA	AN10573	IvoC	Negative	TFdown-RNAseq	TF perturbation	High	PLoS Genet. 2015 Mar 18;11(3):e1005096.	25786130
AN8741	MtfA	AN10629	AN10629	Positive	TFdown-RNAseq	TF perturbation	High	PLoS Genet. 2015 Mar 18;11(3):e1005096.	25786130
AN8741	MtfA	AN10657	AN10657	Positive	TFdown-RNAseq	TF perturbation	High	PLoS Genet. 2015 Mar 18;11(3):e1005096.	25786130
AN8741	MtfA	AN10761	AN10761	Positive	TFdown-RNAseq	TF perturbation	High	PLoS Genet. 2015 Mar 18;11(3):e1005096.	25786130
AN8741	MtfA	AN10773	AN10773	Positive	TFdown-RNAseq	TF perturbation	High	PLoS Genet. 2015 Mar 18;11(3):e1005096.	25786130
AN8741	MtfA	AN10812	AN10812	Positive	TFdown-RNAseq	TF perturbation	High	PLoS Genet. 2015 Mar 18;11(3):e1005096.	25786130
AN8741	MtfA	AN10819	FfkB	Positive	TFdown-RNAseq	TF perturbation	High	PLoS Genet. 2015 Mar 18;11(3):e1005096.	25786130
AN8741	MtfA	AN10869	FfkE	Positive	TFdown-RNAseq	TF perturbation	High	PLoS Genet. 2015 Mar 18;11(3):e1005096.	25786130
AN8741	MtfA	AN10893	AN10893	Positive	TFdown-RNAseq	TF perturbation	High	PLoS Genet. 2015 Mar 18;11(3):e1005096.	25786130
AN8741	MtfA	AN10948	AN10948	Positive	TFdown-RNAseq	TF perturbation	High	PLoS Genet. 2015 Mar 18;11(3):e1005096.	25786130
AN8741	MtfA	AN10979	AN10979	Negative	TFdown-RNAseq	TF perturbation	High	PLoS Genet. 2015 Mar 18;11(3):e1005096.	25786130
AN8741	MtfA	AN10986	AN10986	Positive	TFdown-RNAseq	TF perturbation	High	PLoS Genet. 2015 Mar 18;11(3):e1005096.	25786130
AN8741	MtfA	AN10995	AN10995	Negative	TFdown-RNAseq	TF perturbation	High	PLoS Genet. 2015 Mar 18;11(3):e1005096.	25786130
AN8741	MtfA	AN11002	AN11002	Positive	TFdown-RNAseq	TF perturbation	High	PLoS Genet. 2015 Mar 18;11(3):e1005096.	25786130
AN8741	MtfA	AN11011	AN11011	Positive	TFdown-RNAseq	TF perturbation	High	PLoS Genet. 2015 Mar 18;11(3):e1005096.	25786130
AN8741	MtfA	AN11015	AN11015	Positive	TFdown-RNAseq	TF perturbation	High	PLoS Genet. 2015 Mar 18;11(3):e1005096.	25786130
AN8741	MtfA	AN11027	AN11027	Positive	TFdown-RNAseq	TF perturbation	High	PLoS Genet. 2015 Mar 18;11(3):e1005096.	25786130
AN8741	MtfA	AN11028	AN11028	Positive	TFdown-RNAseq	TF perturbation	High	PLoS Genet. 2015 Mar 18;11(3):e1005096.	25786130
AN8741	MtfA	AN11031	AN11031	Positive	TFdown-RNAseq	TF perturbation	High	PLoS Genet. 2015 Mar 18;11(3):e1005096.	25786130
AN8741	MtfA	AN11037	AN11037	Positive	TFdown-RNAseq	TF perturbation	High	PLoS Genet. 2015 Mar 18;11(3):e1005096.	25786130
AN8741	MtfA	AN11049	AN11049	Positive	TFdown-RNAseq	TF perturbation	High	PLoS Genet. 2015 Mar 18;11(3):e1005096.	25786130
AN8741	MtfA	AN11080	AN11080	Positive	TFdown-RNAseq	TF perturbation	High	PLoS Genet. 2015 Mar 18;11(3):e1005096.	25786130
AN8741	MtfA	AN11083	AN11083	Positive	TFdown-RNAseq	TF perturbation	High	PLoS Genet. 2015 Mar 18;11(3):e1005096.	25786130
AN8741	MtfA	AN11121	AN11121	Negative	TFdown-RNAseq	TF perturbation	High	PLoS Genet. 2015 Mar 18;11(3):e1005096.	25786130
AN8741	MtfA	AN11160	AN11160	Positive	TFdown-RNAseq	TF perturbation	High	PLoS Genet. 2015 Mar 18;11(3):e1005096.	25786130
AN8741	MtfA	AN11171	AN11171	Negative	TFdown-RNAseq	TF perturbation	High	PLoS Genet. 2015 Mar 18;11(3):e1005096.	25786130
AN8741	MtfA	AN11172	AN11172	Positive	TFdown-RNAseq	TF perturbation	High	PLoS Genet. 2015 Mar 18;11(3):e1005096.	25786130
AN8741	MtfA	AN11189	AN11189	Positive	TFdown-RNAseq	TF perturbation	High	PLoS Genet. 2015 Mar 18;11(3):e1005096.	25786130
AN8741	MtfA	AN11191	AN11191	Positive	TFdown-RNAseq	TF perturbation	High	PLoS Genet. 2015 Mar 18;11(3):e1005096.	25786130
AN8741	MtfA	AN11192	CYP664A1	Positive	TFdown-RNAseq	TF perturbation	High	PLoS Genet. 2015 Mar 18;11(3):e1005096.	25786130
AN8741	MtfA	AN11198	AN11198	Positive	TFdown-RNAseq	TF perturbation	High	PLoS Genet. 2015 Mar 18;11(3):e1005096.	25786130
AN8741	MtfA	AN11199	AN11199	Positive	TFdown-RNAseq	TF perturbation	High	PLoS Genet. 2015 Mar 18;11(3):e1005096.	25786130
AN8741	MtfA	AN11203	AN11203	Positive	TFdown-RNAseq	TF perturbation	High	PLoS Genet. 2015 Mar 18;11(3):e1005096.	25786130
AN8741	MtfA	AN11209	AN11209	Positive	TFdown-RNAseq	TF perturbation	High	PLoS Genet. 2015 Mar 18;11(3):e1005096.	25786130
AN8741	MtfA	AN11222	AN11222	Positive	TFdown-RNAseq	TF perturbation	High	PLoS Genet. 2015 Mar 18;11(3):e1005096.	25786130
AN8741	MtfA	AN11251	AN11251	Negative	TFdown-RNAseq	TF perturbation	High	PLoS Genet. 2015 Mar 18;11(3):e1005096.	25786130
AN8741	MtfA	AN11276	AN11276	Positive	TFdown-RNAseq	TF perturbation	High	PLoS Genet. 2015 Mar 18;11(3):e1005096.	25786130
AN8741	MtfA	AN11280	AN11280	Positive	TFdown-RNAseq	TF perturbation	High	PLoS Genet. 2015 Mar 18;11(3):e1005096.	25786130
AN8741	MtfA	AN11389	AN11389	Positive	TFdown-RNAseq	TF perturbation	High	PLoS Genet. 2015 Mar 18;11(3):e1005096.	25786130
AN8741	MtfA	AN11456	AN11456	Negative	TFdown-RNAseq	TF perturbation	High	PLoS Genet. 2015 Mar 18;11(3):e1005096.	25786130
AN8741	MtfA	AN11489	AN11489	Negative	TFdown-RNAseq	TF perturbation	High	PLoS Genet. 2015 Mar 18;11(3):e1005096.	25786130
AN8741	MtfA	AN11584	DbaC	Positive	TFdown-RNAseq	TF perturbation	High	PLoS Genet. 2015 Mar 18;11(3):e1005096.	25786130
AN8741	MtfA	AN11692	AN11692	Negative	TFdown-RNAseq	TF perturbation	High	PLoS Genet. 2015 Mar 18;11(3):e1005096.	25786130
AN8741	MtfA	AN11695	AN11695	Positive	TFdown-RNAseq	TF perturbation	High	PLoS Genet. 2015 Mar 18;11(3):e1005096.	25786130
AN8741	MtfA	AN11713	AN11713	Positive	TFdown-RNAseq	TF perturbation	High	PLoS Genet. 2015 Mar 18;11(3):e1005096.	25786130
AN8741	MtfA	AN11787	AN11787	Negative	TFdown-RNAseq	TF perturbation	High	PLoS Genet. 2015 Mar 18;11(3):e1005096.	25786130
AN8741	MtfA	AN11864	AN11864	Negative	TFdown-RNAseq	TF perturbation	High	PLoS Genet. 2015 Mar 18;11(3):e1005096.	25786130
AN8741	MtfA	AN11884	AN11884	Positive	TFdown-RNAseq	TF perturbation	High	PLoS Genet. 2015 Mar 18;11(3):e1005096.	25786130
AN8741	MtfA	AN11941	AN11941	Positive	TFdown-RNAseq	TF perturbation	High	PLoS Genet. 2015 Mar 18;11(3):e1005096.	25786130
AN8741	MtfA	AN11942	AN11942	Positive	TFdown-RNAseq	TF perturbation	High	PLoS Genet. 2015 Mar 18;11(3):e1005096.	25786130
AN8741	MtfA	AN11955	AN11955	Positive	TFdown-RNAseq	TF perturbation	High	PLoS Genet. 2015 Mar 18;11(3):e1005096.	25786130
AN8741	MtfA	AN11999	AN11999	Positive	TFdown-RNAseq	TF perturbation	High	PLoS Genet. 2015 Mar 18;11(3):e1005096.	25786130
AN8741	MtfA	AN12004	AN12004	Positive	TFdown-RNAseq	TF perturbation	High	PLoS Genet. 2015 Mar 18;11(3):e1005096.	25786130
AN8741	MtfA	AN12013	AN12013	Positive	TFdown-RNAseq	TF perturbation	High	PLoS Genet. 2015 Mar 18;11(3):e1005096.	25786130
AN8741	MtfA	AN12061	AN12061	Positive	TFdown-RNAseq	TF perturbation	High	PLoS Genet. 2015 Mar 18;11(3):e1005096.	25786130
AN8741	MtfA	AN12088	AN12088	Negative	TFdown-RNAseq	TF perturbation	High	PLoS Genet. 2015 Mar 18;11(3):e1005096.	25786130
AN8741	MtfA	AN12099	AN12099	Positive	TFdown-RNAseq	TF perturbation	High	PLoS Genet. 2015 Mar 18;11(3):e1005096.	25786130
AN8741	MtfA	AN12102	AN12102	Negative	TFdown-RNAseq	TF perturbation	High	PLoS Genet. 2015 Mar 18;11(3):e1005096.	25786130
AN8741	MtfA	AN12113	AN12113	Positive	TFdown-RNAseq	TF perturbation	High	PLoS Genet. 2015 Mar 18;11(3):e1005096.	25786130
AN8741	MtfA	AN12136	AN12136	Positive	TFdown-RNAseq	TF perturbation	High	PLoS Genet. 2015 Mar 18;11(3):e1005096.	25786130
AN8741	MtfA	AN12199	AN12199	Negative	TFdown-RNAseq	TF perturbation	High	PLoS Genet. 2015 Mar 18;11(3):e1005096.	25786130
AN8741	MtfA	AN12252	AN12252	Positive	TFdown-RNAseq	TF perturbation	High	PLoS Genet. 2015 Mar 18;11(3):e1005096.	25786130
AN8741	MtfA	AN12286	AN12286	Positive	TFdown-RNAseq	TF perturbation	High	PLoS Genet. 2015 Mar 18;11(3):e1005096.	25786130
AN8741	MtfA	AN12330	AN12330	Positive	TFdown-RNAseq	TF perturbation	High	PLoS Genet. 2015 Mar 18;11(3):e1005096.	25786130
AN8741	MtfA	AN12391	AN12391	Positive	TFdown-RNAseq	TF perturbation	High	PLoS Genet. 2015 Mar 18;11(3):e1005096.	25786130
AN8741	MtfA	AN12402	XptB	Positive	TFdown-RNAseq	TF perturbation	High	PLoS Genet. 2015 Mar 18;11(3):e1005096.	25786130
AN8741	MtfA	AN12440	AN12440	Positive	TFdown-RNAseq	TF perturbation	High	PLoS Genet. 2015 Mar 18;11(3):e1005096.	25786130
AN8741	MtfA	AN12441	AN12441	Positive	TFdown-RNAseq	TF perturbation	High	PLoS Genet. 2015 Mar 18;11(3):e1005096.	25786130
AN8741	MtfA	AN12443	AN12443	Positive	TFdown-RNAseq	TF perturbation	High	PLoS Genet. 2015 Mar 18;11(3):e1005096.	25786130
AN8741	MtfA	AN12458	AN12458	Negative	TFdown-RNAseq	TF perturbation	High	PLoS Genet. 2015 Mar 18;11(3):e1005096.	25786130
AN8741	MtfA	AN12483	AN12483	Positive	TFdown-RNAseq	TF perturbation	High	PLoS Genet. 2015 Mar 18;11(3):e1005096.	25786130
AN8741	MtfA	AN12486	AN12486	Positive	TFdown-RNAseq	TF perturbation	High	PLoS Genet. 2015 Mar 18;11(3):e1005096.	25786130
AN8741	MtfA	AN12488	AN12488	Positive	TFdown-RNAseq	TF perturbation	High	PLoS Genet. 2015 Mar 18;11(3):e1005096.	25786130
AN8741	MtfA	AN12492	AN10691;AN10698;AN12492	Negative	TFdown-RNAseq	TF perturbation	High	PLoS Genet. 2015 Mar 18;11(3):e1005096.	25786130
AN8741	MtfA	AN1257	AN1257	Positive	TFdown-RNAseq	TF perturbation	High	PLoS Genet. 2015 Mar 18;11(3):e1005096.	25786130
AN8741	MtfA	AN1279	AN1279	Negative	TFdown-RNAseq	TF perturbation	High	PLoS Genet. 2015 Mar 18;11(3):e1005096.	25786130
AN8741	MtfA	AN1304	AN1304	Positive	TFdown-RNAseq	TF perturbation	High	PLoS Genet. 2015 Mar 18;11(3):e1005096.	25786130
AN8741	MtfA	AN1321	AN1321	Negative	TFdown-RNAseq	TF perturbation	High	PLoS Genet. 2015 Mar 18;11(3):e1005096.	25786130
AN8741	MtfA	AN1329	AN1329	Positive	TFdown-RNAseq	TF perturbation	High	PLoS Genet. 2015 Mar 18;11(3):e1005096.	25786130
AN8741	MtfA	AN1497	AN1497	Negative	TFdown-RNAseq	TF perturbation	High	PLoS Genet. 2015 Mar 18;11(3):e1005096.	25786130
AN8741	MtfA	AN1540	AN1540	Negative	TFdown-RNAseq	TF perturbation	High	PLoS Genet. 2015 Mar 18;11(3):e1005096.	25786130
AN8741	MtfA	AN1576	AN1576	Positive	TFdown-RNAseq	TF perturbation	High	PLoS Genet. 2015 Mar 18;11(3):e1005096.	25786130
AN8741	MtfA	AN1580	AN1580	Positive	TFdown-RNAseq	TF perturbation	High	PLoS Genet. 2015 Mar 18;11(3):e1005096.	25786130
AN8741	MtfA	AN1583	AN1583	Positive	TFdown-RNAseq	TF perturbation	High	PLoS Genet. 2015 Mar 18;11(3):e1005096.	25786130
AN8741	MtfA	AN1585	AN1585	Positive	TFdown-RNAseq	TF perturbation	High	PLoS Genet. 2015 Mar 18;11(3):e1005096.	25786130
AN8741	MtfA	AN1600	AN1600	Negative	TFdown-RNAseq	TF perturbation	High	PLoS Genet. 2015 Mar 18;11(3):e1005096.	25786130
AN8741	MtfA	AN1602	AN1602	Positive	TFdown-RNAseq	TF perturbation	High	PLoS Genet. 2015 Mar 18;11(3):e1005096.	25786130
AN8741	MtfA	AN1603	AN1603	Positive	TFdown-RNAseq	TF perturbation	High	PLoS Genet. 2015 Mar 18;11(3):e1005096.	25786130
AN8741	MtfA	AN1604	AgnE	Negative	TFdown-RNAseq	TF perturbation	High	PLoS Genet. 2015 Mar 18;11(3):e1005096.	25786130
AN8741	MtfA	AN1620	AN1620	Positive	TFdown-RNAseq	TF perturbation	High	PLoS Genet. 2015 Mar 18;11(3):e1005096.	25786130
AN8741	MtfA	AN1627	AN1627	Positive	TFdown-RNAseq	TF perturbation	High	PLoS Genet. 2015 Mar 18;11(3):e1005096.	25786130
AN8741	MtfA	AN1640	AN1640	Positive	TFdown-RNAseq	TF perturbation	High	PLoS Genet. 2015 Mar 18;11(3):e1005096.	25786130
AN8741	MtfA	AN1646	AN1646	Negative	TFdown-RNAseq	TF perturbation	High	PLoS Genet. 2015 Mar 18;11(3):e1005096.	25786130
AN8741	MtfA	AN1647	AN1647	Negative	TFdown-RNAseq	TF perturbation	High	PLoS Genet. 2015 Mar 18;11(3):e1005096.	25786130
AN8741	MtfA	AN1650	AN1650	Positive	TFdown-RNAseq	TF perturbation	High	PLoS Genet. 2015 Mar 18;11(3):e1005096.	25786130
AN8741	MtfA	AN1786	AN1786	Positive	TFdown-RNAseq	TF perturbation	High	PLoS Genet. 2015 Mar 18;11(3):e1005096.	25786130
AN8741	MtfA	AN1787	AN1787	Positive	TFdown-RNAseq	TF perturbation	High	PLoS Genet. 2015 Mar 18;11(3):e1005096.	25786130
AN8741	MtfA	AN1788	AN1788	Positive	TFdown-RNAseq	TF perturbation	High	PLoS Genet. 2015 Mar 18;11(3):e1005096.	25786130
AN8741	MtfA	AN1814	AN1814	Positive	TFdown-RNAseq	TF perturbation	High	PLoS Genet. 2015 Mar 18;11(3):e1005096.	25786130
AN8741	MtfA	AN1926	AN1926	Positive	TFdown-RNAseq	TF perturbation	High	PLoS Genet. 2015 Mar 18;11(3):e1005096.	25786130
AN8741	MtfA	AN1941	AN1941	Negative	TFdown-RNAseq	TF perturbation	High	PLoS Genet. 2015 Mar 18;11(3):e1005096.	25786130
AN8741	MtfA	AN1955	AN1955	Negative	TFdown-RNAseq	TF perturbation	High	PLoS Genet. 2015 Mar 18;11(3):e1005096.	25786130
AN8741	MtfA	AN1998	AN1998	Positive	TFdown-RNAseq	TF perturbation	High	PLoS Genet. 2015 Mar 18;11(3):e1005096.	25786130
AN8741	MtfA	AN2019	AN2019	Positive	TFdown-RNAseq	TF perturbation	High	PLoS Genet. 2015 Mar 18;11(3):e1005096.	25786130
AN8741	MtfA	AN2029	AN2029	Positive	TFdown-RNAseq	TF perturbation	High	PLoS Genet. 2015 Mar 18;11(3):e1005096.	25786130
AN8741	MtfA	AN2033	AN2033	Negative	TFdown-RNAseq	TF perturbation	High	PLoS Genet. 2015 Mar 18;11(3):e1005096.	25786130
AN8741	MtfA	AN2116	AN2116	Negative	TFdown-RNAseq	TF perturbation	High	PLoS Genet. 2015 Mar 18;11(3):e1005096.	25786130
AN8741	MtfA	AN2152	AN2152	Positive	TFdown-RNAseq	TF perturbation	High	PLoS Genet. 2015 Mar 18;11(3):e1005096.	25786130
AN8741	MtfA	AN2194	AN2194	Positive	TFdown-RNAseq	TF perturbation	High	PLoS Genet. 2015 Mar 18;11(3):e1005096.	25786130
AN8741	MtfA	AN2201	AN2201	Positive	TFdown-RNAseq	TF perturbation	High	PLoS Genet. 2015 Mar 18;11(3):e1005096.	25786130
AN8741	MtfA	AN2207	AN2207	Negative	TFdown-RNAseq	TF perturbation	High	PLoS Genet. 2015 Mar 18;11(3):e1005096.	25786130
AN8741	MtfA	AN2228	AN2228	Negative	TFdown-RNAseq	TF perturbation	High	PLoS Genet. 2015 Mar 18;11(3):e1005096.	25786130
AN8741	MtfA	AN2320	AN2320	Positive	TFdown-RNAseq	TF perturbation	High	PLoS Genet. 2015 Mar 18;11(3):e1005096.	25786130
AN8741	MtfA	AN2344	AN2344	Positive	TFdown-RNAseq	TF perturbation	High	PLoS Genet. 2015 Mar 18;11(3):e1005096.	25786130
AN8741	MtfA	AN2349	AN2349	Negative	TFdown-RNAseq	TF perturbation	High	PLoS Genet. 2015 Mar 18;11(3):e1005096.	25786130
AN8741	MtfA	AN2358	XtrC	Positive	TFdown-RNAseq	TF perturbation	High	PLoS Genet. 2015 Mar 18;11(3):e1005096.	25786130
AN8741	MtfA	AN2371	AN2371	Positive	TFdown-RNAseq	TF perturbation	High	PLoS Genet. 2015 Mar 18;11(3):e1005096.	25786130
AN8741	MtfA	AN2372	AN2372	Positive	TFdown-RNAseq	TF perturbation	High	PLoS Genet. 2015 Mar 18;11(3):e1005096.	25786130
AN8741	MtfA	AN2376	AN2376	Positive	TFdown-RNAseq	TF perturbation	High	PLoS Genet. 2015 Mar 18;11(3):e1005096.	25786130
AN8741	MtfA	AN2377	AN2377	Positive	TFdown-RNAseq	TF perturbation	High	PLoS Genet. 2015 Mar 18;11(3):e1005096.	25786130
AN8741	MtfA	AN2384	AN2384	Positive	TFdown-RNAseq	TF perturbation	High	PLoS Genet. 2015 Mar 18;11(3):e1005096.	25786130
AN8741	MtfA	AN2502	AN2502	Negative	TFdown-RNAseq	TF perturbation	High	PLoS Genet. 2015 Mar 18;11(3):e1005096.	25786130
AN8741	MtfA	AN2506	AN2506	Positive	TFdown-RNAseq	TF perturbation	High	PLoS Genet. 2015 Mar 18;11(3):e1005096.	25786130
AN8741	MtfA	AN2545	EasA	Negative	TFdown-RNAseq	TF perturbation	High	PLoS Genet. 2015 Mar 18;11(3):e1005096.	25786130
AN8741	MtfA	AN2547	EasB	Negative	TFdown-RNAseq	TF perturbation	High	PLoS Genet. 2015 Mar 18;11(3):e1005096.	25786130
AN8741	MtfA	AN2548	EasC	Negative	TFdown-RNAseq	TF perturbation	High	PLoS Genet. 2015 Mar 18;11(3):e1005096.	25786130
AN8741	MtfA	AN2549	EasD	Negative	TFdown-RNAseq	TF perturbation	High	PLoS Genet. 2015 Mar 18;11(3):e1005096.	25786130
AN8741	MtfA	AN2561	AN2561	Positive	TFdown-RNAseq	TF perturbation	High	PLoS Genet. 2015 Mar 18;11(3):e1005096.	25786130
AN8741	MtfA	AN2588	AN2588	Positive	TFdown-RNAseq	TF perturbation	High	PLoS Genet. 2015 Mar 18;11(3):e1005096.	25786130
AN8741	MtfA	AN2597	AN2597	Positive	TFdown-RNAseq	TF perturbation	High	PLoS Genet. 2015 Mar 18;11(3):e1005096.	25786130
AN8741	MtfA	AN2602	AN2602	Positive	TFdown-RNAseq	TF perturbation	High	PLoS Genet. 2015 Mar 18;11(3):e1005096.	25786130
AN8741	MtfA	AN2608	AN2608	Negative	TFdown-RNAseq	TF perturbation	High	PLoS Genet. 2015 Mar 18;11(3):e1005096.	25786130
AN8741	MtfA	AN2621	AcvA	Positive	TFdown-RNA blot hybridization	TF perturbation	Low	PLoS One. 2013 Sep 16;8(9):e74122.	24066102
AN8741	MtfA	AN2621	AcvA	Positive	TFup-RNA blot hybridization	TF perturbation	Low	PLoS One. 2013 Sep 16;8(9):e74122.	24066102
AN8741	MtfA	AN2622	IpnA	Positive	TFdown-RNA blot hybridization	TF perturbation	Low	PLoS One. 2013 Sep 16;8(9):e74122.	24066102
AN8741	MtfA	AN2622	IpnA	Positive	TFdown-RNAseq	TF perturbation	High	PLoS Genet. 2015 Mar 18;11(3):e1005096.	25786130
AN8741	MtfA	AN2622	IpnA	Positive	TFup-RNA blot hybridization	TF perturbation	Low	PLoS One. 2013 Sep 16;8(9):e74122.	24066102
AN8741	MtfA	AN2623	AatA	Positive	TFdown-RNA blot hybridization	TF perturbation	Low	PLoS One. 2013 Sep 16;8(9):e74122.	24066102
AN8741	MtfA	AN2623	AatA	Positive	TFup-RNA blot hybridization	TF perturbation	Low	PLoS One. 2013 Sep 16;8(9):e74122.	24066102
AN8741	MtfA	AN2625	AN2625	Positive	TFdown-RNAseq	TF perturbation	High	PLoS Genet. 2015 Mar 18;11(3):e1005096.	25786130
AN8741	MtfA	AN2702	AN2702	Positive	TFdown-RNAseq	TF perturbation	High	PLoS Genet. 2015 Mar 18;11(3):e1005096.	25786130
AN8741	MtfA	AN2726	AN2726	Positive	TFdown-RNAseq	TF perturbation	High	PLoS Genet. 2015 Mar 18;11(3):e1005096.	25786130
AN8741	MtfA	AN2727	CYP665A1	Positive	TFdown-RNAseq	TF perturbation	High	PLoS Genet. 2015 Mar 18;11(3):e1005096.	25786130
AN8741	MtfA	AN2784	AN2784	Positive	TFdown-RNAseq	TF perturbation	High	PLoS Genet. 2015 Mar 18;11(3):e1005096.	25786130
AN8741	MtfA	AN2789	AN2789	Positive	TFdown-RNAseq	TF perturbation	High	PLoS Genet. 2015 Mar 18;11(3):e1005096.	25786130
AN8741	MtfA	AN2790	AN2790	Positive	TFdown-RNAseq	TF perturbation	High	PLoS Genet. 2015 Mar 18;11(3):e1005096.	25786130
AN8741	MtfA	AN2803	AN2803	Negative	TFdown-RNAseq	TF perturbation	High	PLoS Genet. 2015 Mar 18;11(3):e1005096.	25786130
AN8741	MtfA	AN2818	AN2818	Negative	TFdown-RNAseq	TF perturbation	High	PLoS Genet. 2015 Mar 18;11(3):e1005096.	25786130
AN8741	MtfA	AN2829	GmdC	Positive	TFdown-RNAseq	TF perturbation	High	PLoS Genet. 2015 Mar 18;11(3):e1005096.	25786130
AN8741	MtfA	AN2835	AN2835	Positive	TFdown-RNAseq	TF perturbation	High	PLoS Genet. 2015 Mar 18;11(3):e1005096.	25786130
AN8741	MtfA	AN2837	AN2837	Positive	TFdown-RNAseq	TF perturbation	High	PLoS Genet. 2015 Mar 18;11(3):e1005096.	25786130
AN8741	MtfA	AN2871	McnC	Negative	TFdown-RNAseq	TF perturbation	High	PLoS Genet. 2015 Mar 18;11(3):e1005096.	25786130
AN8741	MtfA	AN2874	AN2874	Negative	TFdown-RNAseq	TF perturbation	High	PLoS Genet. 2015 Mar 18;11(3):e1005096.	25786130
AN8741	MtfA	AN2921	AN2921	Positive	TFdown-RNAseq	TF perturbation	High	PLoS Genet. 2015 Mar 18;11(3):e1005096.	25786130
AN8741	MtfA	AN2941	AN2941	Negative	TFdown-RNAseq	TF perturbation	High	PLoS Genet. 2015 Mar 18;11(3):e1005096.	25786130
AN8741	MtfA	AN3141	AN3141	Negative	TFdown-RNAseq	TF perturbation	High	PLoS Genet. 2015 Mar 18;11(3):e1005096.	25786130
AN8741	MtfA	AN3151	AN3151	Positive	TFdown-RNAseq	TF perturbation	High	PLoS Genet. 2015 Mar 18;11(3):e1005096.	25786130
AN8741	MtfA	AN3162	Ngn4	Positive	TFdown-RNAseq	TF perturbation	High	PLoS Genet. 2015 Mar 18;11(3):e1005096.	25786130
AN8741	MtfA	AN3180	AN3180	Positive	TFdown-RNAseq	TF perturbation	High	PLoS Genet. 2015 Mar 18;11(3):e1005096.	25786130
AN8741	MtfA	AN3197	AN3197	Positive	TFdown-RNAseq	TF perturbation	High	PLoS Genet. 2015 Mar 18;11(3):e1005096.	25786130
AN8741	MtfA	AN3203	AN3203	Positive	TFdown-RNAseq	TF perturbation	High	PLoS Genet. 2015 Mar 18;11(3):e1005096.	25786130
AN8741	MtfA	AN3218	AN3218	Negative	TFdown-RNAseq	TF perturbation	High	PLoS Genet. 2015 Mar 18;11(3):e1005096.	25786130
AN8741	MtfA	AN3225	CYP631B1	Negative	TFdown-RNAseq	TF perturbation	High	PLoS Genet. 2015 Mar 18;11(3):e1005096.	25786130
AN8741	MtfA	AN3226	PkfC	Negative	TFdown-RNAseq	TF perturbation	High	PLoS Genet. 2015 Mar 18;11(3):e1005096.	25786130
AN8741	MtfA	AN3227	PkfD	Negative	TFdown-RNAseq	TF perturbation	High	PLoS Genet. 2015 Mar 18;11(3):e1005096.	25786130
AN8741	MtfA	AN3228	PkfE	Negative	TFdown-RNAseq	TF perturbation	High	PLoS Genet. 2015 Mar 18;11(3):e1005096.	25786130
AN8741	MtfA	AN3229	PkfF	Negative	TFdown-RNAseq	TF perturbation	High	PLoS Genet. 2015 Mar 18;11(3):e1005096.	25786130
AN8741	MtfA	AN3230	PkfA	Negative	TFdown-RNAseq	TF perturbation	High	PLoS Genet. 2015 Mar 18;11(3):e1005096.	25786130
AN8741	MtfA	AN3234	AN3234	Negative	TFdown-RNAseq	TF perturbation	High	PLoS Genet. 2015 Mar 18;11(3):e1005096.	25786130
AN8741	MtfA	AN3236	AN3236	Positive	TFdown-RNAseq	TF perturbation	High	PLoS Genet. 2015 Mar 18;11(3):e1005096.	25786130
AN8741	MtfA	AN3240	AN3240	Positive	TFdown-RNAseq	TF perturbation	High	PLoS Genet. 2015 Mar 18;11(3):e1005096.	25786130
AN8741	MtfA	AN3241	AN3241	Positive	TFdown-RNAseq	TF perturbation	High	PLoS Genet. 2015 Mar 18;11(3):e1005096.	25786130
AN8741	MtfA	AN3246	AN3246	Positive	TFdown-RNAseq	TF perturbation	High	PLoS Genet. 2015 Mar 18;11(3):e1005096.	25786130
AN8741	MtfA	AN3249	AN3249	Positive	TFdown-RNAseq	TF perturbation	High	PLoS Genet. 2015 Mar 18;11(3):e1005096.	25786130
AN8741	MtfA	AN3252	AN3252	Positive	TFdown-RNAseq	TF perturbation	High	PLoS Genet. 2015 Mar 18;11(3):e1005096.	25786130
AN8741	MtfA	AN3253	CYP649A1	Positive	TFdown-RNAseq	TF perturbation	High	PLoS Genet. 2015 Mar 18;11(3):e1005096.	25786130
AN8741	MtfA	AN3254	AN3254	Positive	TFdown-RNAseq	TF perturbation	High	PLoS Genet. 2015 Mar 18;11(3):e1005096.	25786130
AN8741	MtfA	AN3256	CYP648A1	Positive	TFdown-RNAseq	TF perturbation	High	PLoS Genet. 2015 Mar 18;11(3):e1005096.	25786130
AN8741	MtfA	AN3257	AN3257	Positive	TFdown-RNAseq	TF perturbation	High	PLoS Genet. 2015 Mar 18;11(3):e1005096.	25786130
AN8741	MtfA	AN3259	AN3259	Positive	TFdown-RNAseq	TF perturbation	High	PLoS Genet. 2015 Mar 18;11(3):e1005096.	25786130
AN8741	MtfA	AN3282	AN3282	Positive	TFdown-RNAseq	TF perturbation	High	PLoS Genet. 2015 Mar 18;11(3):e1005096.	25786130
AN8741	MtfA	AN3321	AN3321	Positive	TFdown-RNAseq	TF perturbation	High	PLoS Genet. 2015 Mar 18;11(3):e1005096.	25786130
AN8741	MtfA	AN3330	AN3330	Positive	TFdown-RNAseq	TF perturbation	High	PLoS Genet. 2015 Mar 18;11(3):e1005096.	25786130
AN8741	MtfA	AN3332	AN3332	Positive	TFdown-RNAseq	TF perturbation	High	PLoS Genet. 2015 Mar 18;11(3):e1005096.	25786130
AN8741	MtfA	AN3333	AN3333	Positive	TFdown-RNAseq	TF perturbation	High	PLoS Genet. 2015 Mar 18;11(3):e1005096.	25786130
AN8741	MtfA	AN3334	AN3334	Positive	TFdown-RNAseq	TF perturbation	High	PLoS Genet. 2015 Mar 18;11(3):e1005096.	25786130
AN8741	MtfA	AN3339	AN3339	Negative	TFdown-RNAseq	TF perturbation	High	PLoS Genet. 2015 Mar 18;11(3):e1005096.	25786130
AN8741	MtfA	AN3346	AN3346	Positive	TFdown-RNAseq	TF perturbation	High	PLoS Genet. 2015 Mar 18;11(3):e1005096.	25786130
AN8741	MtfA	AN3348	AN3348	Positive	TFdown-RNAseq	TF perturbation	High	PLoS Genet. 2015 Mar 18;11(3):e1005096.	25786130
AN8741	MtfA	AN3352	FurC	Positive	TFdown-RNAseq	TF perturbation	High	PLoS Genet. 2015 Mar 18;11(3):e1005096.	25786130
AN8741	MtfA	AN3394	CYP620D1	Positive	TFdown-RNAseq	TF perturbation	High	PLoS Genet. 2015 Mar 18;11(3):e1005096.	25786130
AN8741	MtfA	AN3395	AN3395	Positive	TFdown-RNAseq	TF perturbation	High	PLoS Genet. 2015 Mar 18;11(3):e1005096.	25786130
AN8741	MtfA	AN3396	MicA	Positive	TFdown-RNAseq	TF perturbation	High	PLoS Genet. 2015 Mar 18;11(3):e1005096.	25786130
AN8741	MtfA	AN3406	AN3406	Positive	TFdown-RNAseq	TF perturbation	High	PLoS Genet. 2015 Mar 18;11(3):e1005096.	25786130
AN8741	MtfA	AN3476	AN3476	Positive	TFdown-RNAseq	TF perturbation	High	PLoS Genet. 2015 Mar 18;11(3):e1005096.	25786130
AN8741	MtfA	AN3480	AN3480	Positive	TFdown-RNAseq	TF perturbation	High	PLoS Genet. 2015 Mar 18;11(3):e1005096.	25786130
AN8741	MtfA	AN3482	AN3482	Positive	TFdown-RNAseq	TF perturbation	High	PLoS Genet. 2015 Mar 18;11(3):e1005096.	25786130
AN8741	MtfA	AN3488	AN3488	Positive	TFdown-RNAseq	TF perturbation	High	PLoS Genet. 2015 Mar 18;11(3):e1005096.	25786130
AN8741	MtfA	AN3493	AN3493	Positive	TFdown-RNAseq	TF perturbation	High	PLoS Genet. 2015 Mar 18;11(3):e1005096.	25786130
AN8741	MtfA	AN3517	AN3517	Positive	TFdown-RNAseq	TF perturbation	High	PLoS Genet. 2015 Mar 18;11(3):e1005096.	25786130
AN8741	MtfA	AN3518	AN3518	Positive	TFdown-RNAseq	TF perturbation	High	PLoS Genet. 2015 Mar 18;11(3):e1005096.	25786130
AN8741	MtfA	AN3519	AN3519	Positive	TFdown-RNAseq	TF perturbation	High	PLoS Genet. 2015 Mar 18;11(3):e1005096.	25786130
AN8741	MtfA	AN3520	AN3520	Positive	TFdown-RNAseq	TF perturbation	High	PLoS Genet. 2015 Mar 18;11(3):e1005096.	25786130
AN8741	MtfA	AN3525	AN3525	Positive	TFdown-RNAseq	TF perturbation	High	PLoS Genet. 2015 Mar 18;11(3):e1005096.	25786130
AN8741	MtfA	AN3552	AN3552	Positive	TFdown-RNAseq	TF perturbation	High	PLoS Genet. 2015 Mar 18;11(3):e1005096.	25786130
AN8741	MtfA	AN3554	AN3554	Positive	TFdown-RNAseq	TF perturbation	High	PLoS Genet. 2015 Mar 18;11(3):e1005096.	25786130
AN8741	MtfA	AN3568	AN3568	Positive	TFdown-RNAseq	TF perturbation	High	PLoS Genet. 2015 Mar 18;11(3):e1005096.	25786130
AN8741	MtfA	AN3570	AN3570	Positive	TFdown-RNAseq	TF perturbation	High	PLoS Genet. 2015 Mar 18;11(3):e1005096.	25786130
AN8741	MtfA	AN3573	AN3573	Positive	TFdown-RNAseq	TF perturbation	High	PLoS Genet. 2015 Mar 18;11(3):e1005096.	25786130
AN8741	MtfA	AN3601	AN3601	Positive	TFdown-RNAseq	TF perturbation	High	PLoS Genet. 2015 Mar 18;11(3):e1005096.	25786130
AN8741	MtfA	AN3783	AN3783	Positive	TFdown-RNAseq	TF perturbation	High	PLoS Genet. 2015 Mar 18;11(3):e1005096.	25786130
AN8741	MtfA	AN3870	AN3870	Negative	TFdown-RNAseq	TF perturbation	High	PLoS Genet. 2015 Mar 18;11(3):e1005096.	25786130
AN8741	MtfA	AN3871	AN3871	Positive	TFdown-RNAseq	TF perturbation	High	PLoS Genet. 2015 Mar 18;11(3):e1005096.	25786130
AN8741	MtfA	AN3892	AN3892	Positive	TFdown-RNAseq	TF perturbation	High	PLoS Genet. 2015 Mar 18;11(3):e1005096.	25786130
AN8741	MtfA	AN3897	AN3897	Negative	TFdown-RNAseq	TF perturbation	High	PLoS Genet. 2015 Mar 18;11(3):e1005096.	25786130
AN8741	MtfA	AN3902	AN3902	Positive	TFdown-RNAseq	TF perturbation	High	PLoS Genet. 2015 Mar 18;11(3):e1005096.	25786130
AN8741	MtfA	AN3949	BglN	Positive	TFdown-RNAseq	TF perturbation	High	PLoS Genet. 2015 Mar 18;11(3):e1005096.	25786130
AN8741	MtfA	AN3961	AN3961	Negative	TFdown-RNAseq	TF perturbation	High	PLoS Genet. 2015 Mar 18;11(3):e1005096.	25786130
AN8741	MtfA	AN3983	AN3983	Positive	TFdown-RNAseq	TF perturbation	High	PLoS Genet. 2015 Mar 18;11(3):e1005096.	25786130
AN8741	MtfA	AN3997	AN3997	Positive	TFdown-RNAseq	TF perturbation	High	PLoS Genet. 2015 Mar 18;11(3):e1005096.	25786130
AN8741	MtfA	AN4008	AN4008	Negative	TFdown-RNAseq	TF perturbation	High	PLoS Genet. 2015 Mar 18;11(3):e1005096.	25786130
AN8741	MtfA	AN4041	AN4041	Negative	TFdown-RNAseq	TF perturbation	High	PLoS Genet. 2015 Mar 18;11(3):e1005096.	25786130
AN8741	MtfA	AN4119	AN4119	Negative	TFdown-RNAseq	TF perturbation	High	PLoS Genet. 2015 Mar 18;11(3):e1005096.	25786130
AN8741	MtfA	AN4134	SrrC	Positive	TFdown-RNAseq	TF perturbation	High	PLoS Genet. 2015 Mar 18;11(3):e1005096.	25786130
AN8741	MtfA	AN4135	SdeB	Positive	TFdown-RNAseq	TF perturbation	High	PLoS Genet. 2015 Mar 18;11(3):e1005096.	25786130
AN8741	MtfA	AN4146	AN4146	Negative	TFdown-RNAseq	TF perturbation	High	PLoS Genet. 2015 Mar 18;11(3):e1005096.	25786130
AN8741	MtfA	AN4173	AN4173	Positive	TFdown-RNAseq	TF perturbation	High	PLoS Genet. 2015 Mar 18;11(3):e1005096.	25786130
AN8741	MtfA	AN4181	AN4181	Positive	TFdown-RNAseq	TF perturbation	High	PLoS Genet. 2015 Mar 18;11(3):e1005096.	25786130
AN8741	MtfA	AN4195	AN4195	Negative	TFdown-RNAseq	TF perturbation	High	PLoS Genet. 2015 Mar 18;11(3):e1005096.	25786130
AN8741	MtfA	AN4198	AN4198	Negative	TFdown-RNAseq	TF perturbation	High	PLoS Genet. 2015 Mar 18;11(3):e1005096.	25786130
AN8741	MtfA	AN4357	AN4357	Positive	TFdown-RNAseq	TF perturbation	High	PLoS Genet. 2015 Mar 18;11(3):e1005096.	25786130
AN8741	MtfA	AN4366	AN4366	Negative	TFdown-RNAseq	TF perturbation	High	PLoS Genet. 2015 Mar 18;11(3):e1005096.	25786130
AN8741	MtfA	AN4527	AN4527	Positive	TFdown-RNAseq	TF perturbation	High	PLoS Genet. 2015 Mar 18;11(3):e1005096.	25786130
AN8741	MtfA	AN4567	AN4567	Positive	TFdown-RNAseq	TF perturbation	High	PLoS Genet. 2015 Mar 18;11(3):e1005096.	25786130
AN8741	MtfA	AN4573	AN4573	Negative	TFdown-RNAseq	TF perturbation	High	PLoS Genet. 2015 Mar 18;11(3):e1005096.	25786130
AN8741	MtfA	AN4574	AN4574	Negative	TFdown-RNAseq	TF perturbation	High	PLoS Genet. 2015 Mar 18;11(3):e1005096.	25786130
AN8741	MtfA	AN4575	AN4575	Negative	TFdown-RNAseq	TF perturbation	High	PLoS Genet. 2015 Mar 18;11(3):e1005096.	25786130
AN8741	MtfA	AN4650	AN4650	Negative	TFdown-RNAseq	TF perturbation	High	PLoS Genet. 2015 Mar 18;11(3):e1005096.	25786130
AN8741	MtfA	AN4720	AN4720	Positive	TFdown-RNAseq	TF perturbation	High	PLoS Genet. 2015 Mar 18;11(3):e1005096.	25786130
AN8741	MtfA	AN4790	RrpB	Positive	TFdown-RNAseq	TF perturbation	High	PLoS Genet. 2015 Mar 18;11(3):e1005096.	25786130
AN8741	MtfA	AN4855	AN4855	Negative	TFdown-RNAseq	TF perturbation	High	PLoS Genet. 2015 Mar 18;11(3):e1005096.	25786130
AN8741	MtfA	AN5018	AN5018	Positive	TFdown-RNAseq	TF perturbation	High	PLoS Genet. 2015 Mar 18;11(3):e1005096.	25786130
AN8741	MtfA	AN5033	AN5033	Negative	TFdown-RNAseq	TF perturbation	High	PLoS Genet. 2015 Mar 18;11(3):e1005096.	25786130
AN8741	MtfA	AN5037	AN5037	Negative	TFdown-RNAseq	TF perturbation	High	PLoS Genet. 2015 Mar 18;11(3):e1005096.	25786130
AN8741	MtfA	AN5039	AN5039	Negative	TFdown-RNAseq	TF perturbation	High	PLoS Genet. 2015 Mar 18;11(3):e1005096.	25786130
AN8741	MtfA	AN5059	AN5059	Positive	TFdown-RNAseq	TF perturbation	High	PLoS Genet. 2015 Mar 18;11(3):e1005096.	25786130
AN8741	MtfA	AN5060	AN5060	Positive	TFdown-RNAseq	TF perturbation	High	PLoS Genet. 2015 Mar 18;11(3):e1005096.	25786130
AN8741	MtfA	AN5068	AN5068	Positive	TFdown-RNAseq	TF perturbation	High	PLoS Genet. 2015 Mar 18;11(3):e1005096.	25786130
AN8741	MtfA	AN5070	AN5070	Negative	TFdown-RNAseq	TF perturbation	High	PLoS Genet. 2015 Mar 18;11(3):e1005096.	25786130
AN8741	MtfA	AN5076	AN5076	Positive	TFdown-RNAseq	TF perturbation	High	PLoS Genet. 2015 Mar 18;11(3):e1005096.	25786130
AN8741	MtfA	AN5088	AN5088	Negative	TFdown-RNAseq	TF perturbation	High	PLoS Genet. 2015 Mar 18;11(3):e1005096.	25786130
AN8741	MtfA	AN5092	AN5092	Negative	TFdown-RNAseq	TF perturbation	High	PLoS Genet. 2015 Mar 18;11(3):e1005096.	25786130
AN8741	MtfA	AN5159	AN5159	Negative	TFdown-RNAseq	TF perturbation	High	PLoS Genet. 2015 Mar 18;11(3):e1005096.	25786130
AN8741	MtfA	AN5202	AN5202	Positive	TFdown-RNAseq	TF perturbation	High	PLoS Genet. 2015 Mar 18;11(3):e1005096.	25786130
AN8741	MtfA	AN5244	AN5244	Positive	TFdown-RNAseq	TF perturbation	High	PLoS Genet. 2015 Mar 18;11(3):e1005096.	25786130
AN8741	MtfA	AN5245	AN5245	Negative	TFdown-RNAseq	TF perturbation	High	PLoS Genet. 2015 Mar 18;11(3):e1005096.	25786130
AN8741	MtfA	AN5290	AN5290	Positive	TFdown-RNAseq	TF perturbation	High	PLoS Genet. 2015 Mar 18;11(3):e1005096.	25786130
AN8741	MtfA	AN5314	AN5314	Positive	TFdown-RNAseq	TF perturbation	High	PLoS Genet. 2015 Mar 18;11(3):e1005096.	25786130
AN8741	MtfA	AN5317	AN5317	Positive	TFdown-RNAseq	TF perturbation	High	PLoS Genet. 2015 Mar 18;11(3):e1005096.	25786130
AN8741	MtfA	AN5342	AN5342	Negative	TFdown-RNAseq	TF perturbation	High	PLoS Genet. 2015 Mar 18;11(3):e1005096.	25786130
AN8741	MtfA	AN5357	AN5357	Negative	TFdown-RNAseq	TF perturbation	High	PLoS Genet. 2015 Mar 18;11(3):e1005096.	25786130
AN8741	MtfA	AN5372	AN5372	Positive	TFdown-RNAseq	TF perturbation	High	PLoS Genet. 2015 Mar 18;11(3):e1005096.	25786130
AN8741	MtfA	AN5373	AN5373	Positive	TFdown-RNAseq	TF perturbation	High	PLoS Genet. 2015 Mar 18;11(3):e1005096.	25786130
AN8741	MtfA	AN5374	AN5374	Positive	TFdown-RNAseq	TF perturbation	High	PLoS Genet. 2015 Mar 18;11(3):e1005096.	25786130
AN8741	MtfA	AN5393	AN5393	Positive	TFdown-RNAseq	TF perturbation	High	PLoS Genet. 2015 Mar 18;11(3):e1005096.	25786130
AN8741	MtfA	AN5395	AN5395	Positive	TFdown-RNAseq	TF perturbation	High	PLoS Genet. 2015 Mar 18;11(3):e1005096.	25786130
AN8741	MtfA	AN5398	AN5398	Positive	TFdown-RNAseq	TF perturbation	High	PLoS Genet. 2015 Mar 18;11(3):e1005096.	25786130
AN8741	MtfA	AN5409	AN5409	Positive	TFdown-RNAseq	TF perturbation	High	PLoS Genet. 2015 Mar 18;11(3):e1005096.	25786130
AN8741	MtfA	AN5424	AN5424	Negative	TFdown-RNAseq	TF perturbation	High	PLoS Genet. 2015 Mar 18;11(3):e1005096.	25786130
AN8741	MtfA	AN5430	AN5430	Negative	TFdown-RNAseq	TF perturbation	High	PLoS Genet. 2015 Mar 18;11(3):e1005096.	25786130
AN8741	MtfA	AN5437	AN5437	Negative	TFdown-RNAseq	TF perturbation	High	PLoS Genet. 2015 Mar 18;11(3):e1005096.	25786130
AN8741	MtfA	AN5446	AN5446	Negative	TFdown-RNAseq	TF perturbation	High	PLoS Genet. 2015 Mar 18;11(3):e1005096.	25786130
AN8741	MtfA	AN5467	AN5467	Positive	TFdown-RNAseq	TF perturbation	High	PLoS Genet. 2015 Mar 18;11(3):e1005096.	25786130
AN8741	MtfA	AN5468	AN5468	Positive	TFdown-RNAseq	TF perturbation	High	PLoS Genet. 2015 Mar 18;11(3):e1005096.	25786130
AN8741	MtfA	AN5478	CYP539A4P	Positive	TFdown-RNAseq	TF perturbation	High	PLoS Genet. 2015 Mar 18;11(3):e1005096.	25786130
AN8741	MtfA	AN5490	AN5490	Negative	TFdown-RNAseq	TF perturbation	High	PLoS Genet. 2015 Mar 18;11(3):e1005096.	25786130
AN8741	MtfA	AN5501	AN5501	Positive	TFdown-RNAseq	TF perturbation	High	PLoS Genet. 2015 Mar 18;11(3):e1005096.	25786130
AN8741	MtfA	AN5502	AN5502	Positive	TFdown-RNAseq	TF perturbation	High	PLoS Genet. 2015 Mar 18;11(3):e1005096.	25786130
AN8741	MtfA	AN5505	AN5505	Positive	TFdown-RNAseq	TF perturbation	High	PLoS Genet. 2015 Mar 18;11(3):e1005096.	25786130
AN8741	MtfA	AN5553	CYP5080D1	Negative	TFdown-RNAseq	TF perturbation	High	PLoS Genet. 2015 Mar 18;11(3):e1005096.	25786130
AN8741	MtfA	AN5650	AN5650	Positive	TFdown-RNAseq	TF perturbation	High	PLoS Genet. 2015 Mar 18;11(3):e1005096.	25786130
AN8741	MtfA	AN5655	AN5655	Positive	TFdown-RNAseq	TF perturbation	High	PLoS Genet. 2015 Mar 18;11(3):e1005096.	25786130
AN8741	MtfA	AN5664	AN5664	Positive	TFdown-RNAseq	TF perturbation	High	PLoS Genet. 2015 Mar 18;11(3):e1005096.	25786130
AN8741	MtfA	AN5696	NtpA	Positive	TFdown-RNAseq	TF perturbation	High	PLoS Genet. 2015 Mar 18;11(3):e1005096.	25786130
AN8741	MtfA	AN5831	AN5831	Positive	TFdown-RNAseq	TF perturbation	High	PLoS Genet. 2015 Mar 18;11(3):e1005096.	25786130
AN8741	MtfA	AN5854	AN5854	Positive	TFdown-RNAseq	TF perturbation	High	PLoS Genet. 2015 Mar 18;11(3):e1005096.	25786130
AN8741	MtfA	AN5885	AgsA	Negative	TFdown-RNAseq	TF perturbation	High	PLoS Genet. 2015 Mar 18;11(3):e1005096.	25786130
AN8741	MtfA	AN5923	AN5923	Positive	TFdown-RNAseq	TF perturbation	High	PLoS Genet. 2015 Mar 18;11(3):e1005096.	25786130
AN8741	MtfA	AN5936	AN5936	Positive	TFdown-RNAseq	TF perturbation	High	PLoS Genet. 2015 Mar 18;11(3):e1005096.	25786130
AN8741	MtfA	AN5943	AN5943	Negative	TFdown-RNAseq	TF perturbation	High	PLoS Genet. 2015 Mar 18;11(3):e1005096.	25786130
AN8741	MtfA	AN5944	AN5944	Negative	TFdown-RNAseq	TF perturbation	High	PLoS Genet. 2015 Mar 18;11(3):e1005096.	25786130
AN8741	MtfA	AN5946	AN5946	Positive	TFdown-RNAseq	TF perturbation	High	PLoS Genet. 2015 Mar 18;11(3):e1005096.	25786130
AN8741	MtfA	AN6018	AN6018	Negative	TFdown-RNAseq	TF perturbation	High	PLoS Genet. 2015 Mar 18;11(3):e1005096.	25786130
AN8741	MtfA	AN6052	AN6052	Negative	TFdown-RNAseq	TF perturbation	High	PLoS Genet. 2015 Mar 18;11(3):e1005096.	25786130
AN8741	MtfA	AN6057	CYP52G1	Positive	TFdown-RNAseq	TF perturbation	High	PLoS Genet. 2015 Mar 18;11(3):e1005096.	25786130
AN8741	MtfA	AN6060	AN6060	Negative	TFdown-RNAseq	TF perturbation	High	PLoS Genet. 2015 Mar 18;11(3):e1005096.	25786130
AN8741	MtfA	AN6063	AN6063	Positive	TFdown-RNAseq	TF perturbation	High	PLoS Genet. 2015 Mar 18;11(3):e1005096.	25786130
AN8741	MtfA	AN6099	AN6099	Positive	TFdown-RNAseq	TF perturbation	High	PLoS Genet. 2015 Mar 18;11(3):e1005096.	25786130
AN8741	MtfA	AN6127	AN6127	Positive	TFdown-RNAseq	TF perturbation	High	PLoS Genet. 2015 Mar 18;11(3):e1005096.	25786130
AN8741	MtfA	AN6154	AN6154	Positive	TFdown-RNAseq	TF perturbation	High	PLoS Genet. 2015 Mar 18;11(3):e1005096.	25786130
AN8741	MtfA	AN6177	FloA	Positive	TFdown-RNAseq	TF perturbation	High	PLoS Genet. 2015 Mar 18;11(3):e1005096.	25786130
AN8741	MtfA	AN6183	AN6183	Positive	TFdown-RNAseq	TF perturbation	High	PLoS Genet. 2015 Mar 18;11(3):e1005096.	25786130
AN8741	MtfA	AN6401	DewC	Negative	TFdown-RNAseq	TF perturbation	High	PLoS Genet. 2015 Mar 18;11(3):e1005096.	25786130
AN8741	MtfA	AN6407	AN6407	Positive	TFdown-RNAseq	TF perturbation	High	PLoS Genet. 2015 Mar 18;11(3):e1005096.	25786130
AN8741	MtfA	AN6409	AN6409	Positive	TFdown-RNAseq	TF perturbation	High	PLoS Genet. 2015 Mar 18;11(3):e1005096.	25786130
AN8741	MtfA	AN6410	AN6410	Positive	TFdown-RNAseq	TF perturbation	High	PLoS Genet. 2015 Mar 18;11(3):e1005096.	25786130
AN8741	MtfA	AN6414	CYP62C1	Positive	TFdown-RNAseq	TF perturbation	High	PLoS Genet. 2015 Mar 18;11(3):e1005096.	25786130
AN8741	MtfA	AN6421	AN6421	Positive	TFdown-RNAseq	TF perturbation	High	PLoS Genet. 2015 Mar 18;11(3):e1005096.	25786130
AN8741	MtfA	AN6431	AN6431	Positive	TFdown-RNAseq	TF perturbation	High	PLoS Genet. 2015 Mar 18;11(3):e1005096.	25786130
AN8741	MtfA	AN6432	AN6432	Positive	TFdown-RNAseq	TF perturbation	High	PLoS Genet. 2015 Mar 18;11(3):e1005096.	25786130
AN8741	MtfA	AN6436	AN6436	Positive	TFdown-RNAseq	TF perturbation	High	PLoS Genet. 2015 Mar 18;11(3):e1005096.	25786130
AN8741	MtfA	AN6437	AN6437	Positive	TFdown-RNAseq	TF perturbation	High	PLoS Genet. 2015 Mar 18;11(3):e1005096.	25786130
AN8741	MtfA	AN6444	CicB	Positive	TFdown-RNAseq	TF perturbation	High	PLoS Genet. 2015 Mar 18;11(3):e1005096.	25786130
AN8741	MtfA	AN6446	CicD	Positive	TFdown-RNAseq	TF perturbation	High	PLoS Genet. 2015 Mar 18;11(3):e1005096.	25786130
AN8741	MtfA	AN6447	CicE	Positive	TFdown-RNAseq	TF perturbation	High	PLoS Genet. 2015 Mar 18;11(3):e1005096.	25786130
AN8741	MtfA	AN6448	PkbA	Positive	TFdown-RNAseq	TF perturbation	High	PLoS Genet. 2015 Mar 18;11(3):e1005096.	25786130
AN8741	MtfA	AN6450	AN6450	Negative	TFdown-RNAseq	TF perturbation	High	PLoS Genet. 2015 Mar 18;11(3):e1005096.	25786130
AN8741	MtfA	AN6451	AN6451	Negative	TFdown-RNAseq	TF perturbation	High	PLoS Genet. 2015 Mar 18;11(3):e1005096.	25786130
AN8741	MtfA	AN6468	AN6468	Positive	TFdown-RNAseq	TF perturbation	High	PLoS Genet. 2015 Mar 18;11(3):e1005096.	25786130
AN8741	MtfA	AN6477	AN6477	Negative	TFdown-RNAseq	TF perturbation	High	PLoS Genet. 2015 Mar 18;11(3):e1005096.	25786130
AN8741	MtfA	AN6478	AN6478	Positive	TFdown-RNAseq	TF perturbation	High	PLoS Genet. 2015 Mar 18;11(3):e1005096.	25786130
AN8741	MtfA	AN6617	AN6617	Negative	TFdown-RNAseq	TF perturbation	High	PLoS Genet. 2015 Mar 18;11(3):e1005096.	25786130
AN8741	MtfA	AN6624	AN6624	Negative	TFdown-RNAseq	TF perturbation	High	PLoS Genet. 2015 Mar 18;11(3):e1005096.	25786130
AN8741	MtfA	AN6683	AN6683	Positive	TFdown-RNAseq	TF perturbation	High	PLoS Genet. 2015 Mar 18;11(3):e1005096.	25786130
AN8741	MtfA	AN6782	AN6782	Positive	TFdown-RNAseq	TF perturbation	High	PLoS Genet. 2015 Mar 18;11(3):e1005096.	25786130
AN8741	MtfA	AN6784	XptA	Positive	TFdown-RNAseq	TF perturbation	High	PLoS Genet. 2015 Mar 18;11(3):e1005096.	25786130
AN8741	MtfA	AN6785	AN6785	Positive	TFdown-RNAseq	TF perturbation	High	PLoS Genet. 2015 Mar 18;11(3):e1005096.	25786130
AN8741	MtfA	AN6788	AN6788	Negative	TFdown-RNAseq	TF perturbation	High	PLoS Genet. 2015 Mar 18;11(3):e1005096.	25786130
AN8741	MtfA	AN6789	AN6789	Negative	TFdown-RNAseq	TF perturbation	High	PLoS Genet. 2015 Mar 18;11(3):e1005096.	25786130
AN8741	MtfA	AN6797	AN6797	Positive	TFdown-RNAseq	TF perturbation	High	PLoS Genet. 2015 Mar 18;11(3):e1005096.	25786130
AN8741	MtfA	AN6808	AN6808	Positive	TFdown-RNAseq	TF perturbation	High	PLoS Genet. 2015 Mar 18;11(3):e1005096.	25786130
AN8741	MtfA	AN6818	AN6818	Positive	TFdown-RNAseq	TF perturbation	High	PLoS Genet. 2015 Mar 18;11(3):e1005096.	25786130
AN8741	MtfA	AN6836	AN6836	Positive	TFdown-RNAseq	TF perturbation	High	PLoS Genet. 2015 Mar 18;11(3):e1005096.	25786130
AN8741	MtfA	AN6926	AN6926	Positive	TFdown-RNAseq	TF perturbation	High	PLoS Genet. 2015 Mar 18;11(3):e1005096.	25786130
AN8741	MtfA	AN6942	AN6942	Positive	TFdown-RNAseq	TF perturbation	High	PLoS Genet. 2015 Mar 18;11(3):e1005096.	25786130
AN8741	MtfA	AN6943	AN6943	Positive	TFdown-RNAseq	TF perturbation	High	PLoS Genet. 2015 Mar 18;11(3):e1005096.	25786130
AN8741	MtfA	AN6945	AN6945	Positive	TFdown-RNAseq	TF perturbation	High	PLoS Genet. 2015 Mar 18;11(3):e1005096.	25786130
AN8741	MtfA	AN6953	AN6953	Positive	TFdown-RNAseq	TF perturbation	High	PLoS Genet. 2015 Mar 18;11(3):e1005096.	25786130
AN8741	MtfA	AN6954	AN6954	Positive	TFdown-RNAseq	TF perturbation	High	PLoS Genet. 2015 Mar 18;11(3):e1005096.	25786130
AN8741	MtfA	AN6963	AN6963	Negative	TFdown-RNAseq	TF perturbation	High	PLoS Genet. 2015 Mar 18;11(3):e1005096.	25786130
AN8741	MtfA	AN7059	AN7059	Positive	TFdown-RNAseq	TF perturbation	High	PLoS Genet. 2015 Mar 18;11(3):e1005096.	25786130
AN8741	MtfA	AN7064	AN7064	Positive	TFdown-RNAseq	TF perturbation	High	PLoS Genet. 2015 Mar 18;11(3):e1005096.	25786130
AN8741	MtfA	AN7080	AN7080	Positive	TFdown-RNAseq	TF perturbation	High	PLoS Genet. 2015 Mar 18;11(3):e1005096.	25786130
AN8741	MtfA	AN7099	AN7099	Positive	TFdown-RNAseq	TF perturbation	High	PLoS Genet. 2015 Mar 18;11(3):e1005096.	25786130
AN8741	MtfA	AN7110	AN7110	Positive	TFdown-RNAseq	TF perturbation	High	PLoS Genet. 2015 Mar 18;11(3):e1005096.	25786130
AN8741	MtfA	AN7128	AN7128	Positive	TFdown-RNAseq	TF perturbation	High	PLoS Genet. 2015 Mar 18;11(3):e1005096.	25786130
AN8741	MtfA	AN7181	AN7181	Negative	TFdown-RNAseq	TF perturbation	High	PLoS Genet. 2015 Mar 18;11(3):e1005096.	25786130
AN8741	MtfA	AN7214	AN7214	Negative	TFdown-RNAseq	TF perturbation	High	PLoS Genet. 2015 Mar 18;11(3):e1005096.	25786130
AN8741	MtfA	AN7223	AN7223	Negative	TFdown-RNAseq	TF perturbation	High	PLoS Genet. 2015 Mar 18;11(3):e1005096.	25786130
AN8741	MtfA	AN7240	AN7240	Positive	TFdown-RNAseq	TF perturbation	High	PLoS Genet. 2015 Mar 18;11(3):e1005096.	25786130
AN8741	MtfA	AN7251	AN7251	Negative	TFdown-RNAseq	TF perturbation	High	PLoS Genet. 2015 Mar 18;11(3):e1005096.	25786130
AN8741	MtfA	AN7265	AN7265	Positive	TFdown-RNAseq	TF perturbation	High	PLoS Genet. 2015 Mar 18;11(3):e1005096.	25786130
AN8741	MtfA	AN7266	AN7266	Positive	TFdown-RNAseq	TF perturbation	High	PLoS Genet. 2015 Mar 18;11(3):e1005096.	25786130
AN8741	MtfA	AN7270	AN7270	Positive	TFdown-RNAseq	TF perturbation	High	PLoS Genet. 2015 Mar 18;11(3):e1005096.	25786130
AN8741	MtfA	AN7272	AN7272	Positive	TFdown-RNAseq	TF perturbation	High	PLoS Genet. 2015 Mar 18;11(3):e1005096.	25786130
AN8741	MtfA	AN7278	AN7278	Negative	TFdown-RNAseq	TF perturbation	High	PLoS Genet. 2015 Mar 18;11(3):e1005096.	25786130
AN8741	MtfA	AN7322	AN7322	Negative	TFdown-RNAseq	TF perturbation	High	PLoS Genet. 2015 Mar 18;11(3):e1005096.	25786130
AN8741	MtfA	AN7323	AN7323	Negative	TFdown-RNAseq	TF perturbation	High	PLoS Genet. 2015 Mar 18;11(3):e1005096.	25786130
AN8741	MtfA	AN7359	CYP5078A3	Positive	TFdown-RNAseq	TF perturbation	High	PLoS Genet. 2015 Mar 18;11(3):e1005096.	25786130
AN8741	MtfA	AN7370	AN7370	Positive	TFdown-RNAseq	TF perturbation	High	PLoS Genet. 2015 Mar 18;11(3):e1005096.	25786130
AN8741	MtfA	AN7371	AN7371	Positive	TFdown-RNAseq	TF perturbation	High	PLoS Genet. 2015 Mar 18;11(3):e1005096.	25786130
AN8741	MtfA	AN7385	AN7385	Negative	TFdown-RNAseq	TF perturbation	High	PLoS Genet. 2015 Mar 18;11(3):e1005096.	25786130
AN8741	MtfA	AN7400	AN7400	Positive	TFdown-RNAseq	TF perturbation	High	PLoS Genet. 2015 Mar 18;11(3):e1005096.	25786130
AN8741	MtfA	AN7411	AN7411	Positive	TFdown-RNAseq	TF perturbation	High	PLoS Genet. 2015 Mar 18;11(3):e1005096.	25786130
AN8741	MtfA	AN7416	AN7416	Positive	TFdown-RNAseq	TF perturbation	High	PLoS Genet. 2015 Mar 18;11(3):e1005096.	25786130
AN8741	MtfA	AN7521	AN7521	Negative	TFdown-RNAseq	TF perturbation	High	PLoS Genet. 2015 Mar 18;11(3):e1005096.	25786130
AN8741	MtfA	AN7539	DewE	Negative	TFdown-RNAseq	TF perturbation	High	PLoS Genet. 2015 Mar 18;11(3):e1005096.	25786130
AN8741	MtfA	AN7592	AN7592	Positive	TFdown-RNAseq	TF perturbation	High	PLoS Genet. 2015 Mar 18;11(3):e1005096.	25786130
AN8741	MtfA	AN7792	AN7792	Positive	TFdown-RNAseq	TF perturbation	High	PLoS Genet. 2015 Mar 18;11(3):e1005096.	25786130
AN8741	MtfA	AN7798	AN7798	Negative	TFdown-RNAseq	TF perturbation	High	PLoS Genet. 2015 Mar 18;11(3):e1005096.	25786130
AN8741	MtfA	AN7804	StcW	Positive	TFdown-RNAseq	TF perturbation	High	PLoS Genet. 2015 Mar 18;11(3):e1005096.	25786130
AN8741	MtfA	AN7805	StcV	Positive	TFdown-RNAseq	TF perturbation	High	PLoS Genet. 2015 Mar 18;11(3):e1005096.	25786130
AN8741	MtfA	AN7816	StcI	Positive	TFdown-RNAseq	TF perturbation	High	PLoS Genet. 2015 Mar 18;11(3):e1005096.	25786130
AN8741	MtfA	AN7817	StcG	Positive	TFdown-RNAseq	TF perturbation	High	PLoS Genet. 2015 Mar 18;11(3):e1005096.	25786130
AN8741	MtfA	AN7819	AN7819	Positive	TFdown-RNAseq	TF perturbation	High	PLoS Genet. 2015 Mar 18;11(3):e1005096.	25786130
AN8741	MtfA	AN7820	AflR	Positive	TFdown-RNA blot hybridization	TF perturbation	Low	PLoS One. 2013 Sep 16;8(9):e74122.	24066102
AN8741	MtfA	AN7820	AflR	Positive	TFdown-RNAseq	TF perturbation	High	PLoS Genet. 2015 Mar 18;11(3):e1005096.	25786130
AN8741	MtfA	AN7820	AflR	Negative	TFup-RNA blot hybridization	TF perturbation	Low	PLoS One. 2013 Sep 16;8(9):e74122.	24066102
AN8741	MtfA	AN7821	StcE	Positive	TFdown-RNAseq	TF perturbation	High	PLoS Genet. 2015 Mar 18;11(3):e1005096.	25786130
AN8741	MtfA	AN7822	AN7822	Positive	TFdown-RNAseq	TF perturbation	High	PLoS Genet. 2015 Mar 18;11(3):e1005096.	25786130
AN8741	MtfA	AN7823	StcC	Positive	TFdown-RNAseq	TF perturbation	High	PLoS Genet. 2015 Mar 18;11(3):e1005096.	25786130
AN8741	MtfA	AN7842	AN7842	Positive	TFdown-RNAseq	TF perturbation	High	PLoS Genet. 2015 Mar 18;11(3):e1005096.	25786130
AN8741	MtfA	AN7873	AN7873	Positive	TFdown-RNAseq	TF perturbation	High	PLoS Genet. 2015 Mar 18;11(3):e1005096.	25786130
AN8741	MtfA	AN7875	AN7875	Positive	TFdown-RNAseq	TF perturbation	High	PLoS Genet. 2015 Mar 18;11(3):e1005096.	25786130
AN8741	MtfA	AN7878	AN7878	Positive	TFdown-RNAseq	TF perturbation	High	PLoS Genet. 2015 Mar 18;11(3):e1005096.	25786130
AN8741	MtfA	AN7883	AN7883	Positive	TFdown-RNAseq	TF perturbation	High	PLoS Genet. 2015 Mar 18;11(3):e1005096.	25786130
AN8741	MtfA	AN7894	AN7894	Positive	TFdown-RNAseq	TF perturbation	High	PLoS Genet. 2015 Mar 18;11(3):e1005096.	25786130
AN8741	MtfA	AN7895	CipB	Positive	TFdown-RNAseq	TF perturbation	High	PLoS Genet. 2015 Mar 18;11(3):e1005096.	25786130
AN8741	MtfA	AN7896	DbaA	Positive	TFdown-RNAseq	TF perturbation	High	PLoS Genet. 2015 Mar 18;11(3):e1005096.	25786130
AN8741	MtfA	AN7897	DbaB	Positive	TFdown-RNAseq	TF perturbation	High	PLoS Genet. 2015 Mar 18;11(3):e1005096.	25786130
AN8741	MtfA	AN7898	DbaD	Positive	TFdown-RNAseq	TF perturbation	High	PLoS Genet. 2015 Mar 18;11(3):e1005096.	25786130
AN8741	MtfA	AN7899	DbaE	Positive	TFdown-RNAseq	TF perturbation	High	PLoS Genet. 2015 Mar 18;11(3):e1005096.	25786130
AN8741	MtfA	AN7901	DbaG	Positive	TFdown-RNAseq	TF perturbation	High	PLoS Genet. 2015 Mar 18;11(3):e1005096.	25786130
AN8741	MtfA	AN7902	DbaH	Positive	TFdown-RNAseq	TF perturbation	High	PLoS Genet. 2015 Mar 18;11(3):e1005096.	25786130
AN8741	MtfA	AN7903	PkeA;DbaI	Positive	TFdown-RNAseq	TF perturbation	High	PLoS Genet. 2015 Mar 18;11(3):e1005096.	25786130
AN8741	MtfA	AN7911	OrsB	Positive	TFdown-RNAseq	TF perturbation	High	PLoS Genet. 2015 Mar 18;11(3):e1005096.	25786130
AN8741	MtfA	AN7914	Red1	Positive	TFdown-RNAseq	TF perturbation	High	PLoS Genet. 2015 Mar 18;11(3):e1005096.	25786130
AN8741	MtfA	AN7932	CYP682A1	Positive	TFdown-RNAseq	TF perturbation	High	PLoS Genet. 2015 Mar 18;11(3):e1005096.	25786130
AN8741	MtfA	AN7933	LlmC	Positive	TFdown-RNAseq	TF perturbation	High	PLoS Genet. 2015 Mar 18;11(3):e1005096.	25786130
AN8741	MtfA	AN7941	AN7941	Positive	TFdown-RNAseq	TF perturbation	High	PLoS Genet. 2015 Mar 18;11(3):e1005096.	25786130
AN8741	MtfA	AN7955	FurG	Positive	TFdown-RNAseq	TF perturbation	High	PLoS Genet. 2015 Mar 18;11(3):e1005096.	25786130
AN8741	MtfA	AN7972	AN7972	Negative	TFdown-RNAseq	TF perturbation	High	PLoS Genet. 2015 Mar 18;11(3):e1005096.	25786130
AN8741	MtfA	AN7985	AN7985	Positive	TFdown-RNAseq	TF perturbation	High	PLoS Genet. 2015 Mar 18;11(3):e1005096.	25786130
AN8741	MtfA	AN7986	FfkA	Positive	TFdown-RNAseq	TF perturbation	High	PLoS Genet. 2015 Mar 18;11(3):e1005096.	25786130
AN8741	MtfA	AN7999	AN7999	Positive	TFdown-RNAseq	TF perturbation	High	PLoS Genet. 2015 Mar 18;11(3):e1005096.	25786130
AN8741	MtfA	AN8083	AN8083	Negative	TFdown-RNAseq	TF perturbation	High	PLoS Genet. 2015 Mar 18;11(3):e1005096.	25786130
AN8741	MtfA	AN8101	AN8101	Positive	TFdown-RNAseq	TF perturbation	High	PLoS Genet. 2015 Mar 18;11(3):e1005096.	25786130
AN8741	MtfA	AN8110	AN8110	Positive	TFdown-RNAseq	TF perturbation	High	PLoS Genet. 2015 Mar 18;11(3):e1005096.	25786130
AN8741	MtfA	AN8115	AN8115	Positive	TFdown-RNAseq	TF perturbation	High	PLoS Genet. 2015 Mar 18;11(3):e1005096.	25786130
AN8741	MtfA	AN8139	CYP652A1	Positive	TFdown-RNAseq	TF perturbation	High	PLoS Genet. 2015 Mar 18;11(3):e1005096.	25786130
AN8741	MtfA	AN8141	CYP5073A1	Positive	TFdown-RNAseq	TF perturbation	High	PLoS Genet. 2015 Mar 18;11(3):e1005096.	25786130
AN8741	MtfA	AN8142	AN8142	Positive	TFdown-RNAseq	TF perturbation	High	PLoS Genet. 2015 Mar 18;11(3):e1005096.	25786130
AN8741	MtfA	AN8157	AN8157	Positive	TFdown-RNAseq	TF perturbation	High	PLoS Genet. 2015 Mar 18;11(3):e1005096.	25786130
AN8741	MtfA	AN8158	AN8158	Positive	TFdown-RNAseq	TF perturbation	High	PLoS Genet. 2015 Mar 18;11(3):e1005096.	25786130
AN8741	MtfA	AN8159	AN8159	Positive	TFdown-RNAseq	TF perturbation	High	PLoS Genet. 2015 Mar 18;11(3):e1005096.	25786130
AN8741	MtfA	AN8198	AN8198	Positive	TFdown-RNAseq	TF perturbation	High	PLoS Genet. 2015 Mar 18;11(3):e1005096.	25786130
AN8741	MtfA	AN8199	AN8199	Positive	TFdown-RNAseq	TF perturbation	High	PLoS Genet. 2015 Mar 18;11(3):e1005096.	25786130
AN8741	MtfA	AN8241	ChiA	Negative	TFdown-RNAseq	TF perturbation	High	PLoS Genet. 2015 Mar 18;11(3):e1005096.	25786130
AN8741	MtfA	AN8249	AN8249	Positive	TFdown-RNAseq	TF perturbation	High	PLoS Genet. 2015 Mar 18;11(3):e1005096.	25786130
AN8741	MtfA	AN8265	AN8265	Negative	TFdown-RNAseq	TF perturbation	High	PLoS Genet. 2015 Mar 18;11(3):e1005096.	25786130
AN8741	MtfA	AN8298	AN8298	Positive	TFdown-RNAseq	TF perturbation	High	PLoS Genet. 2015 Mar 18;11(3):e1005096.	25786130
AN8741	MtfA	AN8304	AN8304	Positive	TFdown-RNAseq	TF perturbation	High	PLoS Genet. 2015 Mar 18;11(3):e1005096.	25786130
AN8741	MtfA	AN8306	AN8306	Negative	TFdown-RNAseq	TF perturbation	High	PLoS Genet. 2015 Mar 18;11(3):e1005096.	25786130
AN8741	MtfA	AN8308	AN8308	Positive	TFdown-RNAseq	TF perturbation	High	PLoS Genet. 2015 Mar 18;11(3):e1005096.	25786130
AN8741	MtfA	AN8325	AN8325	Positive	TFdown-RNAseq	TF perturbation	High	PLoS Genet. 2015 Mar 18;11(3):e1005096.	25786130
AN8741	MtfA	AN8333	PhiA	Negative	TFdown-RNAseq	TF perturbation	High	PLoS Genet. 2015 Mar 18;11(3):e1005096.	25786130
AN8741	MtfA	AN8338	CYP671A1	Negative	TFdown-RNAseq	TF perturbation	High	PLoS Genet. 2015 Mar 18;11(3):e1005096.	25786130
AN8741	MtfA	AN8344	AN8344	Negative	TFdown-RNAseq	TF perturbation	High	PLoS Genet. 2015 Mar 18;11(3):e1005096.	25786130
AN8741	MtfA	AN8345	AN8345	Negative	TFdown-RNAseq	TF perturbation	High	PLoS Genet. 2015 Mar 18;11(3):e1005096.	25786130
AN8741	MtfA	AN8360	AN8360	Positive	TFdown-RNAseq	TF perturbation	High	PLoS Genet. 2015 Mar 18;11(3):e1005096.	25786130
AN8741	MtfA	AN8368	AN8368	Positive	TFdown-RNAseq	TF perturbation	High	PLoS Genet. 2015 Mar 18;11(3):e1005096.	25786130
AN8741	MtfA	AN8370	AN8370	Positive	TFdown-RNAseq	TF perturbation	High	PLoS Genet. 2015 Mar 18;11(3):e1005096.	25786130
AN8741	MtfA	AN8372	AN8372	Positive	TFdown-RNAseq	TF perturbation	High	PLoS Genet. 2015 Mar 18;11(3):e1005096.	25786130
AN8741	MtfA	AN8377	AN8377	Positive	TFdown-RNAseq	TF perturbation	High	PLoS Genet. 2015 Mar 18;11(3):e1005096.	25786130
[truncated: 8,869 more rows]

## Sheet: 2
Table S2.2 Curated transcriptional regulatory interactions in N. crassa.
tf_id	tf_name	TF GenBank acc. No.	tg_id	tg_name	Target GenBank acc. No.	regulatory_function	Evidence	Evidence type	Throughput	Reference	Pubmed ID
NCU00090	PACC;PAC-3	XP_957214.2	NCU00007	PAL-8	XP_956994.1	Not_assigned	ChIP-PCR	Binding	Low	PLoS One. 2016 Aug 24;11(8):e0161659.	27557053
NCU00090	PACC;PAC-3	XP_957214.2	NCU00007	PAL-8	XP_956994.1	Negative	TFdown-PCR	TF perturbation	Low	PLoS One. 2016 Aug 24;11(8):e0161659.	27557053
NCU00090	PACC;PAC-3	XP_957214.2	NCU00090	PACC;PAC-3	XP_957214.2	Not_assigned	ChIP-PCR	Binding	Low	PLoS One. 2016 Aug 24;11(8):e0161659.	27557053
NCU00090	PACC;PAC-3	XP_957214.2	NCU00317	PAL-2	XP_011393811.1	Not_assigned	ChIP-PCR	Binding	Low	PLoS One. 2016 Aug 24;11(8):e0161659.	27557053
NCU00090	PACC;PAC-3	XP_957214.2	NCU00317	PAL-2	XP_011393811.1	Positive	TFdown-PCR	TF perturbation	Low	PLoS One. 2016 Aug 24;11(8):e0161659.	27557053
NCU00090	PACC;PAC-3	XP_957214.2	NCU00776	T	XP_964932.3	Not_assigned	ChIP-PCR	Binding	Low	PLoS One. 2016 Aug 24;11(8):e0161659.	27557053
NCU00090	PACC;PAC-3	XP_957214.2	NCU00776	T	XP_964932.3	Negative	TFdown-PCR	TF perturbation	Low	PLoS One. 2016 Aug 24;11(8):e0161659.	27557053
NCU00090	PACC;PAC-3	XP_957214.2	NCU01996	PAL-9;PRR-5	XP_964861.2	Not_assigned	ChIP-PCR	Binding	Low	PLoS One. 2016 Aug 24;11(8):e0161659.	27557053
NCU00090	PACC;PAC-3	XP_957214.2	NCU01996	PAL-9;PRR-5	XP_964861.2	Positive	TFdown-PCR	TF perturbation	Low	PLoS One. 2016 Aug 24;11(8):e0161659.	27557053
NCU00090	PACC;PAC-3	XP_957214.2	NCU02075	HSP70-2	XP_964602.3	Positive	TFdown-RNA blot hybridization	TF perturbation	Low	Cell Stress Chaperones. 2010 Mar;15(2):225-31.	19618296
NCU00090	PACC;PAC-3	XP_957214.2	NCU03021	PAL-6	XP_965407.2	Not_assigned	ChIP-PCR	Binding	Low	PLoS One. 2016 Aug 24;11(8):e0161659.	27557053
NCU00090	PACC;PAC-3	XP_957214.2	NCU03316	PAL-3	XP_964493.1	Not_assigned	ChIP-PCR	Binding	Low	PLoS One. 2016 Aug 24;11(8):e0161659.	27557053
NCU00090	PACC;PAC-3	XP_957214.2	NCU05876	PAL-1	XP_959867.2	Not_assigned	ChIP-PCR	Binding	Low	PLoS One. 2016 Aug 24;11(8):e0161659.	27557053
NCU00090	PACC;PAC-3	XP_957214.2	NCU05876	PAL-1	XP_959867.2	Positive	TFdown-PCR	TF perturbation	Low	PLoS One. 2016 Aug 24;11(8):e0161659.	27557053
NCU00090	PACC;PAC-3	XP_957214.2	NCU06687	GSN;GSY-1	XP_011394695.1	Not_assigned	EMSA	Binding	Low	Mol Cell Proteomics. 2011 Nov;10(11):M111.007963.	21768394
NCU00090	PACC;PAC-3	XP_957214.2	NCU06687	GSN;GSY-1	XP_011394695.1	Not_assigned	EMSA	Binding	Low	PLoS One. 2012;7(8):e44258.	22952943
NCU00090	PACC;PAC-3	XP_957214.2	NCU06687	GSN;GSY-1	XP_011394695.1	Negative	TFdown-RNA blot hybridization	TF perturbation	Low	PLoS One. 2012;7(8):e44258.	22952943
NCU00090	PACC;PAC-3	XP_957214.2	NCU08332	HEX-1	XP_963707.1	Negative	TFdown-RNA blot hybridization	TF perturbation	Low	FEBS Lett. 2009 Jan 5;583(1):180-4.	19071122
NCU00090	PACC;PAC-3	XP_957214.2	NCU09345	NMT-1	XP_011393631.1	Positive	TFdown-RNA blot hybridization	TF perturbation	Low	FEBS Lett. 2009 Jan 5;583(1):180-4.	19071122
NCU00090	PACC;PAC-3	XP_957214.2	NCU09602	HSP70-1	XP_963366.1	Positive	TFdown-RNA blot hybridization	TF perturbation	Low	Cell Stress Chaperones. 2010 Mar;15(2):225-31.	19618296
NCU00116	AAB-1	XP_011393753.1	NCU01195	AM	XP_961561.1	Not_assigned	EMSA	Binding	Low	Mol Gen Genet. 1995 Nov 27;249(3):301-8.	7500955
NCU00116	AAB-1	XP_011393753.1	NCU01195	AM	XP_961561.1	Not_assigned	DNA footprinting	Binding	Low	Mol Gen Genet. 1995 Nov 27;249(3):301-8.	7500955
NCU00340	PP-1	XP_957811.1	NCU00040	NCU00040	XP_956151.3	Positive	TFdown-RNAseq	TF perturbation	High	Genetics. 2013 Nov;195(3):883-98.	24037267
NCU00340	PP-1	XP_957811.1	NCU00105	NCU00105	XP_957229.2	Positive	TFdown-RNAseq	TF perturbation	High	Genetics. 2013 Nov;195(3):883-98.	24037267
NCU00340	PP-1	XP_957811.1	NCU00138	PRE-1	XP_956191.2	Negative	TFdown-PCR	TF perturbation	Low	Genetics. 2013 Nov;195(3):883-98.	24037267
NCU00340	PP-1	XP_957811.1	NCU00144	NCU00144	XP_011393767.1	Negative	TFdown-RNAseq	TF perturbation	High	Genetics. 2013 Nov;195(3):883-98.	24037267
NCU00340	PP-1	XP_957811.1	NCU00153	NDI-1	XP_956666.3	Positive	TFdown-RNAseq	TF perturbation	High	Genetics. 2013 Nov;195(3):883-98.	24037267
NCU00340	PP-1	XP_957811.1	NCU00162	NCU00162	XP_956675.3	Positive	TFdown-RNAseq	TF perturbation	High	Genetics. 2013 Nov;195(3):883-98.	24037267
NCU00340	PP-1	XP_957811.1	NCU00170	NCU00170	XP_956683.1	Positive	TFdown-RNAseq	TF perturbation	High	Genetics. 2013 Nov;195(3):883-98.	24037267
NCU00340	PP-1	XP_957811.1	NCU00175	NCU00175	XP_956398.1	Negative	TFdown-RNAseq	TF perturbation	High	Genetics. 2013 Nov;195(3):883-98.	24037267
NCU00340	PP-1	XP_957811.1	NCU00177	NCU00177	XP_956400.1	Positive	TFdown-RNAseq	TF perturbation	High	Genetics. 2013 Nov;195(3):883-98.	24037267
NCU00340	PP-1	XP_957811.1	NCU00194	OTA	XP_011393777.1	Positive	TFdown-RNAseq	TF perturbation	High	Genetics. 2013 Nov;195(3):883-98.	24037267
NCU00340	PP-1	XP_957811.1	NCU00209	NCU00209	XP_956594.1	Negative	TFdown-RNAseq	TF perturbation	High	Genetics. 2013 Nov;195(3):883-98.	24037267
NCU00340	PP-1	XP_957811.1	NCU00211	NCU00211	XP_011393787.1	Positive	TFdown-RNAseq	TF perturbation	High	Genetics. 2013 Nov;195(3):883-98.	24037267
NCU00340	PP-1	XP_957811.1	NCU00225	NCU00225	XP_957696.1	Positive	TFdown-RNAseq	TF perturbation	High	Genetics. 2013 Nov;195(3):883-98.	24037267
NCU00340	PP-1	XP_957811.1	NCU00258	CRP-15	XP_957729.1	Positive	TFdown-RNAseq	TF perturbation	High	Genetics. 2013 Nov;195(3):883-98.	24037267
NCU00340	PP-1	XP_957811.1	NCU00265	NCU00265	XP_957736.1	Positive	TFdown-RNAseq	TF perturbation	High	Genetics. 2013 Nov;195(3):883-98.	24037267
NCU00340	PP-1	XP_957811.1	NCU00294	NCU00294	XP_957765.1	Positive	TFdown-RNAseq	TF perturbation	High	Genetics. 2013 Nov;195(3):883-98.	24037267
NCU00340	PP-1	XP_957811.1	NCU00303	NCU00303	XP_957774.1	Positive	TFdown-RNAseq	TF perturbation	High	Genetics. 2013 Nov;195(3):883-98.	24037267
NCU00340	PP-1	XP_957811.1	NCU00309	NCU00309	XP_957780.1	Negative	TFdown-RNAseq	TF perturbation	High	Genetics. 2013 Nov;195(3):883-98.	24037267
NCU00340	PP-1	XP_957811.1	NCU00315	NCU00315	XP_957786.1	Positive	TFdown-RNAseq	TF perturbation	High	Genetics. 2013 Nov;195(3):883-98.	24037267
NCU00340	PP-1	XP_957811.1	NCU00354	NCU00354	XP_957825.1	Positive	TFdown-RNAseq	TF perturbation	High	Genetics. 2013 Nov;195(3):883-98.	24037267
NCU00340	PP-1	XP_957811.1	NCU00373	NCU00373	XP_957259.1	Negative	TFdown-RNAseq	TF perturbation	High	Genetics. 2013 Nov;195(3):883-98.	24037267
NCU00340	PP-1	XP_957811.1	NCU00389	NCU00389	XP_957275.3	Positive	TFdown-RNAseq	TF perturbation	High	Genetics. 2013 Nov;195(3):883-98.	24037267
NCU00340	PP-1	XP_957811.1	NCU00413	NCU00413	XP_957299.2	Positive	TFdown-RNAseq	TF perturbation	High	Genetics. 2013 Nov;195(3):883-98.	24037267
NCU00340	PP-1	XP_957811.1	NCU00414	NCU00414	XP_957300.2	Positive	TFdown-RNAseq	TF perturbation	High	Genetics. 2013 Nov;195(3):883-98.	24037267
NCU00340	PP-1	XP_957811.1	NCU00422	NCU00422	XP_011393840.1	Positive	TFdown-RNAseq	TF perturbation	High	Genetics. 2013 Nov;195(3):883-98.	24037267
NCU00340	PP-1	XP_957811.1	NCU00431	TOM22	XP_956695.1	Positive	TFdown-RNAseq	TF perturbation	High	Genetics. 2013 Nov;195(3):883-98.	24037267
NCU00340	PP-1	XP_957811.1	NCU00440	GNB-1	XP_956704.2	Negative	TFdown-RNAseq	TF perturbation	High	Genetics. 2013 Nov;195(3):883-98.	24037267
NCU00340	PP-1	XP_957811.1	NCU00457	NCU00457	XP_956776.1	Positive	TFdown-RNAseq	TF perturbation	High	Genetics. 2013 Nov;195(3):883-98.	24037267
NCU00340	PP-1	XP_957811.1	NCU00464	NCU00464	XP_956783.3	Positive	TFdown-RNAseq	TF perturbation	High	Genetics. 2013 Nov;195(3):883-98.	24037267
NCU00340	PP-1	XP_957811.1	NCU00475	NCU00475	XP_956794.2	Positive	TFdown-RNAseq	TF perturbation	High	Genetics. 2013 Nov;195(3):883-98.	24037267
NCU00340	PP-1	XP_957811.1	NCU00489	CRP-10	XP_956174.2	Positive	TFdown-RNAseq	TF perturbation	High	Genetics. 2013 Nov;195(3):883-98.	24037267
NCU00340	PP-1	XP_957811.1	NCU00515	NCU00515	XP_011392775.1	Positive	TFdown-microarray	TF perturbation	High	Genetics. 2005 Jul;170(3):1091-104.	15802524
NCU00340	PP-1	XP_957811.1	NCU00520	NCU00520	XP_963722.1	Negative	TFdown-RNAseq	TF perturbation	High	Genetics. 2013 Nov;195(3):883-98.	24037267
NCU00340	PP-1	XP_957811.1	NCU00521	NCU00521	XP_963723.2	Positive	TFdown-RNAseq	TF perturbation	High	Genetics. 2013 Nov;195(3):883-98.	24037267
NCU00340	PP-1	XP_957811.1	NCU00552	AL-1	XP_964713.1	Negative	TFdown-RNAseq	TF perturbation	High	Genetics. 2013 Nov;195(3):883-98.	24037267
NCU00340	PP-1	XP_957811.1	NCU00556	NCU00556	XP_964717.2	Positive	TFdown-RNAseq	TF perturbation	High	Genetics. 2013 Nov;195(3):883-98.	24037267
NCU00340	PP-1	XP_957811.1	NCU00566	NCU00566	XP_964727.2	Negative	TFdown-RNAseq	TF perturbation	High	Genetics. 2013 Nov;195(3):883-98.	24037267
NCU00340	PP-1	XP_957811.1	NCU00575	NCU00575	XP_964736.2	Positive	TFdown-RNAseq	TF perturbation	High	Genetics. 2013 Nov;195(3):883-98.	24037267
NCU00340	PP-1	XP_957811.1	NCU00601	NCU00601	#N/A	Positive	TFdown-RNAseq	TF perturbation	High	Genetics. 2013 Nov;195(3):883-98.	24037267
NCU00340	PP-1	XP_957811.1	NCU00618	NCU00618	XP_965758.1	Positive	TFdown-RNAseq	TF perturbation	High	Genetics. 2013 Nov;195(3):883-98.	24037267
NCU00340	PP-1	XP_957811.1	NCU00627	NCU00627	XP_965767.1	Positive	TFdown-RNAseq	TF perturbation	High	Genetics. 2013 Nov;195(3):883-98.	24037267
NCU00340	PP-1	XP_957811.1	NCU00633	NCU00633	XP_965773.1	Negative	TFdown-RNAseq	TF perturbation	High	Genetics. 2013 Nov;195(3):883-98.	24037267
NCU00340	PP-1	XP_957811.1	NCU00634	NCU00634	XP_965774.1	Positive	TFdown-RNAseq	TF perturbation	High	Genetics. 2013 Nov;195(3):883-98.	24037267
NCU00340	PP-1	XP_957811.1	NCU00669	NCU00669	XP_965809.1	Positive	TFdown-RNAseq	TF perturbation	High	Genetics. 2013 Nov;195(3):883-98.	24037267
NCU00340	PP-1	XP_957811.1	NCU00680	NCU00680	XP_965820.1	Positive	TFdown-RNAseq	TF perturbation	High	Genetics. 2013 Nov;195(3):883-98.	24037267
NCU00340	PP-1	XP_957811.1	NCU00692	NCU00692	XP_965832.1	Positive	TFdown-RNAseq	TF perturbation	High	Genetics. 2013 Nov;195(3):883-98.	24037267
NCU00340	PP-1	XP_957811.1	NCU00696	NCU00696	XP_965836.1	Positive	TFdown-RNAseq	TF perturbation	High	Genetics. 2013 Nov;195(3):883-98.	24037267
NCU00340	PP-1	XP_957811.1	NCU00720	TCA-17	XP_964554.1	Positive	TFdown-RNAseq	TF perturbation	High	Genetics. 2013 Nov;195(3):883-98.	24037267
NCU00340	PP-1	XP_957811.1	NCU00743	GDN	XP_964396.3	Negative	TFdown-RNAseq	TF perturbation	High	Genetics. 2013 Nov;195(3):883-98.	24037267
NCU00340	PP-1	XP_957811.1	NCU00746	NCU00746	XP_964399.1	Positive	TFdown-RNAseq	TF perturbation	High	Genetics. 2013 Nov;195(3):883-98.	24037267
NCU00340	PP-1	XP_957811.1	NCU00768	NCU00768	XP_964924.2	Positive	TFdown-RNAseq	TF perturbation	High	Genetics. 2013 Nov;195(3):883-98.	24037267
NCU00340	PP-1	XP_957811.1	NCU00775	TCA-6	XP_964931.2	Positive	TFdown-RNAseq	TF perturbation	High	Genetics. 2013 Nov;195(3):883-98.	24037267
NCU00340	PP-1	XP_957811.1	NCU00811	NCU00811	XP_964354.1	Positive	TFdown-RNAseq	TF perturbation	High	Genetics. 2013 Nov;195(3):883-98.	24037267
NCU00340	PP-1	XP_957811.1	NCU00812	NCU00812	XP_964355.3	Positive	TFdown-RNAseq	TF perturbation	High	Genetics. 2013 Nov;195(3):883-98.	24037267
NCU00340	PP-1	XP_957811.1	NCU00836	GH61-7	XP_963702.1	Positive	TFdown-RNAseq	TF perturbation	High	Genetics. 2013 Nov;195(3):883-98.	24037267
NCU00340	PP-1	XP_957811.1	NCU00867	NCU00867	XP_964783.3	Negative	TFdown-RNAseq	TF perturbation	High	Genetics. 2013 Nov;195(3):883-98.	24037267
NCU00340	PP-1	XP_957811.1	NCU00878	NCU00878	XP_964794.1	Negative	TFdown-RNAseq	TF perturbation	High	Genetics. 2013 Nov;195(3):883-98.	24037267
NCU00340	PP-1	XP_957811.1	NCU00881	HAM-7	XP_011392843.1	Positive	TFdown-PCR	TF perturbation	Low	Genetics. 2013 Nov;195(3):883-98.	24037267
NCU00340	PP-1	XP_957811.1	NCU00881	HAM-7	XP_011392843.1	Positive	TFdown-RNAseq	TF perturbation	High	Genetics. 2013 Nov;195(3):883-98.	24037267
NCU00340	PP-1	XP_957811.1	NCU00894	NCU00894	XP_964810.1	Positive	TFdown-RNAseq	TF perturbation	High	Genetics. 2013 Nov;195(3):883-98.	24037267
NCU00340	PP-1	XP_957811.1	NCU00906	NCU00906	XP_963823.1	Negative	TFdown-RNAseq	TF perturbation	High	Genetics. 2013 Nov;195(3):883-98.	24037267
NCU00340	PP-1	XP_957811.1	NCU00911	NCU00911	XP_963800.2	Positive	TFdown-RNAseq	TF perturbation	High	Genetics. 2013 Nov;195(3):883-98.	24037267
NCU00340	PP-1	XP_957811.1	NCU00925	NCU00925	XP_964751.1	Positive	TFdown-RNAseq	TF perturbation	High	Genetics. 2013 Nov;195(3):883-98.	24037267
NCU00340	PP-1	XP_957811.1	NCU00938	NCU00938	XP_964764.1	Positive	TFdown-RNAseq	TF perturbation	High	Genetics. 2013 Nov;195(3):883-98.	24037267
NCU00340	PP-1	XP_957811.1	NCU00958	NCU00958	XP_965151.1	Positive	TFdown-RNAseq	TF perturbation	High	Genetics. 2013 Nov;195(3):883-98.	24037267
NCU00340	PP-1	XP_957811.1	NCU00971	NCU00971	XP_965164.1	Positive	TFdown-RNAseq	TF perturbation	High	Genetics. 2013 Nov;195(3):883-98.	24037267
NCU00340	PP-1	XP_957811.1	NCU00973	NCU00973	XP_965166.2	Negative	TFdown-RNAseq	TF perturbation	High	Genetics. 2013 Nov;195(3):883-98.	24037267
NCU00340	PP-1	XP_957811.1	NCU00977	NCU00977	XP_965170.1	Positive	TFdown-RNAseq	TF perturbation	High	Genetics. 2013 Nov;195(3):883-98.	24037267
NCU00340	PP-1	XP_957811.1	NCU00979	NCU00979	XP_965172.1	Positive	TFdown-RNAseq	TF perturbation	High	Genetics. 2013 Nov;195(3):883-98.	24037267
NCU00340	PP-1	XP_957811.1	NCU00995	NCU00995	XP_963905.1	Positive	TFdown-RNAseq	TF perturbation	High	Genetics. 2013 Nov;195(3):883-98.	24037267
NCU00340	PP-1	XP_957811.1	NCU01021	NCU01021	XP_961633.1	Positive	TFdown-RNAseq	TF perturbation	High	Genetics. 2013 Nov;195(3):883-98.	24037267
NCU00340	PP-1	XP_957811.1	NCU01065	NCU01065	XP_961677.1	Negative	TFdown-microarray	TF perturbation	High	Genetics. 2005 Jul;170(3):1091-104.	15802524
NCU00340	PP-1	XP_957811.1	NCU01065	NCU01065	XP_961677.1	Negative	TFdown-RNA blot hybridization	TF perturbation	Low	Genetics. 2005 Jul;170(3):1091-104.	15802524
NCU00340	PP-1	XP_957811.1	NCU01065	NCU01065	XP_961677.1	Negative	TFdown-RNAseq	TF perturbation	High	Genetics. 2013 Nov;195(3):883-98.	24037267
NCU00340	PP-1	XP_957811.1	NCU01083	SPE-2	XP_961695.1	Positive	TFdown-RNAseq	TF perturbation	High	Genetics. 2013 Nov;195(3):883-98.	24037267
NCU00340	PP-1	XP_957811.1	NCU01098	NCU01098	XP_961710.2	Positive	TFdown-RNAseq	TF perturbation	High	Genetics. 2013 Nov;195(3):883-98.	24037267
NCU00340	PP-1	XP_957811.1	NCU01121	NCU01121	XP_961028.2	Negative	TFdown-RNAseq	TF perturbation	High	Genetics. 2013 Nov;195(3):883-98.	24037267
NCU00340	PP-1	XP_957811.1	NCU01121	NCU01121	XP_961028.2	Positive	TFdown-RNAseq	TF perturbation	High	Genetics. 2013 Nov;195(3):883-98.	24037267
NCU00340	PP-1	XP_957811.1	NCU01124	NCU01124	XP_011394468.1	Negative	TFdown-RNAseq	TF perturbation	High	Genetics. 2013 Nov;195(3):883-98.	24037267
NCU00340	PP-1	XP_957811.1	NCU01145	NCU01145	XP_011394472.1	Positive	TFdown-RNAseq	TF perturbation	High	Genetics. 2013 Nov;195(3):883-98.	24037267
NCU00340	PP-1	XP_957811.1	NCU01158	NCU01158	XP_011394476.1	Positive	TFdown-RNAseq	TF perturbation	High	Genetics. 2013 Nov;195(3):883-98.	24037267
NCU00340	PP-1	XP_957811.1	NCU01183	NCU01183	XP_961549.3	Negative	TFdown-RNAseq	TF perturbation	High	Genetics. 2013 Nov;195(3):883-98.	24037267
NCU00340	PP-1	XP_957811.1	NCU01189	NCU01189	XP_961555.2	Positive	TFdown-RNAseq	TF perturbation	High	Genetics. 2013 Nov;195(3):883-98.	24037267
NCU00340	PP-1	XP_957811.1	NCU01191	NCU01191	XP_961557.1	Positive	TFdown-RNAseq	TF perturbation	High	Genetics. 2013 Nov;195(3):883-98.	24037267
NCU00340	PP-1	XP_957811.1	NCU01195	AM	XP_961561.1	Positive	TFdown-RNAseq	TF perturbation	High	Genetics. 2013 Nov;195(3):883-98.	24037267
NCU00340	PP-1	XP_957811.1	NCU01221	NCU01221	XP_011394488.1	Positive	TFdown-RNAseq	TF perturbation	High	Genetics. 2013 Nov;195(3):883-98.	24037267
NCU00340	PP-1	XP_957811.1	NCU01227	TCA-8	XP_961593.1	Positive	TFdown-RNAseq	TF perturbation	High	Genetics. 2013 Nov;195(3):883-98.	24037267
NCU00340	PP-1	XP_957811.1	NCU01249	NCU01249	XP_960652.1	Positive	TFdown-RNAseq	TF perturbation	High	Genetics. 2013 Nov;195(3):883-98.	24037267
NCU00340	PP-1	XP_957811.1	NCU01257	NCU01257	XP_960774.1	Positive	TFdown-RNAseq	TF perturbation	High	Genetics. 2013 Nov;195(3):883-98.	24037267
NCU00340	PP-1	XP_957811.1	NCU01290	NCU01290	XP_960827.1	Positive	TFdown-RNAseq	TF perturbation	High	Genetics. 2013 Nov;195(3):883-98.	24037267
NCU00340	PP-1	XP_957811.1	NCU01297	NCU01297	XP_961383.1	Negative	TFdown-microarray	TF perturbation	High	Genetics. 2005 Jul;170(3):1091-104.	15802524
NCU00340	PP-1	XP_957811.1	NCU01300	NCU01300	XP_961386.1	Positive	TFdown-RNAseq	TF perturbation	High	Genetics. 2013 Nov;195(3):883-98.	24037267
NCU00340	PP-1	XP_957811.1	NCU01317	NCU01317	XP_961403.1	Positive	TFdown-RNAseq	TF perturbation	High	Genetics. 2013 Nov;195(3):883-98.	24037267
NCU00340	PP-1	XP_957811.1	NCU01328	NCU01328	XP_961414.2	Positive	TFdown-RNAseq	TF perturbation	High	Genetics. 2013 Nov;195(3):883-98.	24037267
NCU00340	PP-1	XP_957811.1	NCU01331	NCU01331	XP_961417.1	Positive	TFdown-RNAseq	TF perturbation	High	Genetics. 2013 Nov;195(3):883-98.	24037267
NCU00340	PP-1	XP_957811.1	NCU01380	NCU01380	XP_960937.1	Positive	TFdown-RNAseq	TF perturbation	High	Genetics. 2013 Nov;195(3):883-98.	24037267
NCU00340	PP-1	XP_957811.1	NCU01382	NCU01382	XP_960939.2	Positive	TFdown-RNAseq	TF perturbation	High	Genetics. 2013 Nov;195(3):883-98.	24037267
NCU00340	PP-1	XP_957811.1	NCU01414	ASM-1	XP_960837.1	Positive	TFdown-RNAseq	TF perturbation	High	Genetics. 2013 Nov;195(3):883-98.	24037267
NCU00340	PP-1	XP_957811.1	NCU01452	NCU01452	XP_955974.2	Positive	TFdown-RNAseq	TF perturbation	High	Genetics. 2013 Nov;195(3):883-98.	24037267
NCU00340	PP-1	XP_957811.1	NCU01459	TS;ASL-2	XP_955847.1	Positive	TFdown-RNAseq	TF perturbation	High	Genetics. 2013 Nov;195(3):883-98.	24037267
NCU00340	PP-1	XP_957811.1	NCU01504	NCU01504	XP_956953.1	Positive	TFdown-RNAseq	TF perturbation	High	Genetics. 2013 Nov;195(3):883-98.	24037267
NCU00340	PP-1	XP_957811.1	NCU01509	NCU01509	XP_956958.2	Positive	TFdown-RNAseq	TF perturbation	High	Genetics. 2013 Nov;195(3):883-98.	24037267
NCU00340	PP-1	XP_957811.1	NCU01524	NCU01524	XP_956973.3	Positive	TFdown-RNAseq	TF perturbation	High	Genetics. 2013 Nov;195(3):883-98.	24037267
NCU00340	PP-1	XP_957811.1	NCU01545	ATG-8	XP_956248.1	Negative	TFdown-RNAseq	TF perturbation	High	Genetics. 2013 Nov;195(3):883-98.	24037267
NCU00340	PP-1	XP_957811.1	NCU01545	ATG-8	XP_956248.1	Positive	TFdown-RNAseq	TF perturbation	High	Genetics. 2013 Nov;195(3):883-98.	24037267
NCU00340	PP-1	XP_957811.1	NCU01546	NCU01546	XP_956249.2	Negative	TFdown-RNAseq	TF perturbation	High	Genetics. 2013 Nov;195(3):883-98.	24037267
NCU00340	PP-1	XP_957811.1	NCU01552	NCU01552	XP_011393462.1	Positive	TFdown-RNAseq	TF perturbation	High	Genetics. 2013 Nov;195(3):883-98.	24037267
NCU00340	PP-1	XP_957811.1	NCU01618	NCU01618	#N/A	Positive	TFdown-RNAseq	TF perturbation	High	Genetics. 2013 Nov;195(3):883-98.	24037267
NCU00340	PP-1	XP_957811.1	NCU01633	HXT13	XP_956001.1	Positive	TFdown-RNAseq	TF perturbation	High	Genetics. 2013 Nov;195(3):883-98.	24037267
NCU00340	PP-1	XP_957811.1	NCU01648	NCU01648	XP_956270.2	Positive	TFdown-RNAseq	TF perturbation	High	Genetics. 2013 Nov;195(3):883-98.	24037267
NCU00340	PP-1	XP_957811.1	NCU01675	NCU01675	XP_956881.1	Positive	TFdown-RNAseq	TF perturbation	High	Genetics. 2013 Nov;195(3):883-98.	24037267
NCU00340	PP-1	XP_957811.1	NCU01697	NCU01697	XP_956903.2	Positive	TFdown-RNAseq	TF perturbation	High	Genetics. 2013 Nov;195(3):883-98.	24037267
NCU00340	PP-1	XP_957811.1	NCU01724	NCU01724	XP_956038.1	Positive	TFdown-microarray	TF perturbation	High	Genetics. 2005 Jul;170(3):1091-104.	15802524
NCU00340	PP-1	XP_957811.1	NCU01724	NCU01724	XP_956038.1	Positive	TFdown-RNA blot hybridization	TF perturbation	Low	Genetics. 2005 Jul;170(3):1091-104.	15802524
NCU00340	PP-1	XP_957811.1	NCU01752	NCW-2	XP_957175.1	Positive	TFdown-RNAseq	TF perturbation	High	Genetics. 2013 Nov;195(3):883-98.	24037267
NCU00340	PP-1	XP_957811.1	NCU01754	ADH-1	XP_011393501.1	Negative	TFdown-RNAseq	TF perturbation	High	Genetics. 2013 Nov;195(3):883-98.	24037267
NCU00340	PP-1	XP_957811.1	NCU01772	NCU01772	XP_957195.1	Negative	TFdown-RNAseq	TF perturbation	High	Genetics. 2013 Nov;195(3):883-98.	24037267
NCU00340	PP-1	XP_957811.1	NCU01776	NCU01776	XP_957199.1	Positive	TFdown-RNAseq	TF perturbation	High	Genetics. 2013 Nov;195(3):883-98.	24037267
NCU00340	PP-1	XP_957811.1	NCU01786	NCU01786	XP_955958.2	Positive	TFdown-RNAseq	TF perturbation	High	Genetics. 2013 Nov;195(3):883-98.	24037267
NCU00340	PP-1	XP_957811.1	NCU01793	NCU01793	XP_956471.1	Positive	TFdown-RNAseq	TF perturbation	High	Genetics. 2013 Nov;195(3):883-98.	24037267
NCU00340	PP-1	XP_957811.1	NCU01824	NCU01824	XP_956608.1	Negative	TFdown-RNAseq	TF perturbation	High	Genetics. 2013 Nov;195(3):883-98.	24037267
NCU00340	PP-1	XP_957811.1	NCU01826	NCU01826	XP_956610.1	Negative	TFdown-RNAseq	TF perturbation	High	Genetics. 2013 Nov;195(3):883-98.	24037267
NCU00340	PP-1	XP_957811.1	NCU01855	NCU01855	XP_963889.1	Positive	TFdown-RNAseq	TF perturbation	High	Genetics. 2013 Nov;195(3):883-98.	24037267
NCU00340	PP-1	XP_957811.1	NCU01894	NCU01894	XP_965525.1	Positive	TFdown-RNAseq	TF perturbation	High	Genetics. 2013 Nov;195(3):883-98.	24037267
NCU00340	PP-1	XP_957811.1	NCU01949	UN-16	XP_964233.1	Positive	TFdown-RNAseq	TF perturbation	High	Genetics. 2013 Nov;195(3):883-98.	24037267
NCU00340	PP-1	XP_957811.1	NCU01966	NCU01966	XP_011392915.1	Positive	TFdown-RNAseq	TF perturbation	High	Genetics. 2013 Nov;195(3):883-98.	24037267
NCU00340	PP-1	XP_957811.1	NCU02003	TEF-1	XP_964868.2	Positive	TFdown-RNAseq	TF perturbation	High	Genetics. 2013 Nov;195(3):883-98.	24037267
NCU00340	PP-1	XP_957811.1	NCU02004	NCU02004	XP_964869.1	Positive	TFdown-RNAseq	TF perturbation	High	Genetics. 2013 Nov;195(3):883-98.	24037267
NCU00340	PP-1	XP_957811.1	NCU02046	NCU02046	XP_964668.3	Positive	TFdown-RNAseq	TF perturbation	High	Genetics. 2013 Nov;195(3):883-98.	24037267
NCU00340	PP-1	XP_957811.1	NCU02059	NCU02059	XP_964015.1	Positive	TFdown-RNAseq	TF perturbation	High	Genetics. 2013 Nov;195(3):883-98.	24037267
NCU00340	PP-1	XP_957811.1	NCU02075	HSP70-2	XP_964602.3	Positive	TFdown-RNAseq	TF perturbation	High	Genetics. 2013 Nov;195(3):883-98.	24037267
NCU00340	PP-1	XP_957811.1	NCU02109	NCU02109	XP_964103.1	Positive	TFdown-microarray	TF perturbation	High	Genetics. 2005 Jul;170(3):1091-104.	15802524
NCU00340	PP-1	XP_957811.1	NCU02110	NOX-1	XP_964104.1	Positive	TFdown-RNAseq	TF perturbation	High	Genetics. 2013 Nov;195(3):883-98.	24037267
NCU00340	PP-1	XP_957811.1	NCU02139	NCU02139	XP_964297.1	Positive	TFdown-RNAseq	TF perturbation	High	Genetics. 2013 Nov;195(3):883-98.	24037267
NCU00340	PP-1	XP_957811.1	NCU02176	NCU02176	XP_964246.2	Positive	TFdown-RNAseq	TF perturbation	High	Genetics. 2013 Nov;195(3):883-98.	24037267
NCU00340	PP-1	XP_957811.1	NCU02181	NCU02181	XP_964251.2	Positive	TFdown-RNAseq	TF perturbation	High	Genetics. 2013 Nov;195(3):883-98.	24037267
NCU00340	PP-1	XP_957811.1	NCU02193	CFP	XP_011395110.1	Negative	TFdown-RNAseq	TF perturbation	High	Genetics. 2013 Nov;195(3):883-98.	24037267
NCU00340	PP-1	XP_957811.1	NCU02208	UN-10	XP_959527.1	Positive	TFdown-RNAseq	TF perturbation	High	Genetics. 2013 Nov;195(3):883-98.	24037267
NCU00340	PP-1	XP_957811.1	NCU02209	ODS	XP_959528.1	Positive	TFdown-RNAseq	TF perturbation	High	Genetics. 2013 Nov;195(3):883-98.	24037267
NCU00340	PP-1	XP_957811.1	NCU02246	NCU02246	XP_959890.2	Positive	TFdown-PCR	TF perturbation	Low	Genetics. 2013 Nov;195(3):883-98.	24037267
NCU00340	PP-1	XP_957811.1	NCU02246	NCU02246	XP_959890.2	Positive	TFdown-RNAseq	TF perturbation	High	Genetics. 2013 Nov;195(3):883-98.	24037267
NCU00340	PP-1	XP_957811.1	NCU02259	NCU02259	XP_959903.3	Positive	TFdown-microarray	TF perturbation	High	Genetics. 2005 Jul;170(3):1091-104.	15802524
NCU00340	PP-1	XP_957811.1	NCU02259	NCU02259	XP_959903.3	Positive	TFdown-RNA blot hybridization	TF perturbation	Low	Genetics. 2005 Jul;170(3):1091-104.	15802524
NCU00340	PP-1	XP_957811.1	NCU02298	NCU02298	XP_959942.1	Positive	TFdown-RNAseq	TF perturbation	High	Genetics. 2013 Nov;195(3):883-98.	24037267
NCU00340	PP-1	XP_957811.1	NCU02344	NCU02344	XP_959466.1	Positive	TFdown-RNAseq	TF perturbation	High	Genetics. 2013 Nov;195(3):883-98.	24037267
NCU00340	PP-1	XP_957811.1	NCU02361	NCU02361	XP_011395154.1	Negative	TFdown-RNAseq	TF perturbation	High	Genetics. 2013 Nov;195(3):883-98.	24037267
NCU00340	PP-1	XP_957811.1	NCU02366	TCA-3	XP_959787.1	Positive	TFdown-RNAseq	TF perturbation	High	Genetics. 2013 Nov;195(3):883-98.	24037267
NCU00340	PP-1	XP_957811.1	NCU02369	GH28-1	XP_959790.3	Positive	TFdown-RNAseq	TF perturbation	High	Genetics. 2013 Nov;195(3):883-98.	24037267
NCU00340	PP-1	XP_957811.1	NCU02428	NCU02428	XP_011395179.1	Positive	TFdown-RNAseq	TF perturbation	High	Genetics. 2013 Nov;195(3):883-98.	24037267
NCU00340	PP-1	XP_957811.1	NCU02458	NCU02458	XP_959513.3	Positive	TFdown-RNAseq	TF perturbation	High	Genetics. 2013 Nov;195(3):883-98.	24037267
NCU00340	PP-1	XP_957811.1	NCU02465	NCU02465	XP_965059.1	Positive	TFdown-RNAseq	TF perturbation	High	Genetics. 2013 Nov;195(3):883-98.	24037267
NCU00340	PP-1	XP_957811.1	NCU02470	NCU02470	XP_965064.1	Positive	TFdown-RNAseq	TF perturbation	High	Genetics. 2013 Nov;195(3):883-98.	24037267
NCU00340	PP-1	XP_957811.1	NCU02480	NCU02480	XP_011392955.1	Negative	TFdown-RNAseq	TF perturbation	High	Genetics. 2013 Nov;195(3):883-98.	24037267
NCU00340	PP-1	XP_957811.1	NCU02488	NCU02488	XP_965082.1	Positive	TFdown-RNAseq	TF perturbation	High	Genetics. 2013 Nov;195(3):883-98.	24037267
NCU00340	PP-1	XP_957811.1	NCU02500	CCG-4	XP_965094.1	Negative	TFdown-PCR	TF perturbation	Low	Genetics. 2013 Nov;195(3):883-98.	24037267
NCU00340	PP-1	XP_957811.1	NCU02500	CCG-4	XP_965094.1	Negative	TFdown-RNA blot hybridization	TF perturbation	Low	Genetics. 2005 Jul;170(3):1091-104.	15802524
NCU00340	PP-1	XP_957811.1	NCU02500	CCG-4	XP_965094.1	Negative	TFdown-RNAseq	TF perturbation	High	Genetics. 2013 Nov;195(3):883-98.	24037267
NCU00340	PP-1	XP_957811.1	NCU02509	NCU02509	XP_965640.2	Positive	TFdown-RNAseq	TF perturbation	High	Genetics. 2013 Nov;195(3):883-98.	24037267
NCU00340	PP-1	XP_957811.1	NCU02511	NCU02511	XP_965642.2	Positive	TFdown-RNAseq	TF perturbation	High	Genetics. 2013 Nov;195(3):883-98.	24037267
NCU00340	PP-1	XP_957811.1	NCU02532	NCU02532	XP_011392960.1	Positive	TFdown-microarray	TF perturbation	High	Genetics. 2005 Jul;170(3):1091-104.	15802524
NCU00340	PP-1	XP_957811.1	NCU02533	NCU02533	XP_965664.1	Positive	TFdown-RNAseq	TF perturbation	High	Genetics. 2013 Nov;195(3):883-98.	24037267
NCU00340	PP-1	XP_957811.1	NCU02613	NCU02613	XP_965016.1	Positive	TFdown-PCR	TF perturbation	Low	Genetics. 2013 Nov;195(3):883-98.	24037267
NCU00340	PP-1	XP_957811.1	NCU02613	NCU02613	XP_965016.1	Positive	TFdown-RNAseq	TF perturbation	High	Genetics. 2013 Nov;195(3):883-98.	24037267
NCU00340	PP-1	XP_957811.1	NCU02623	NCU02623	XP_965026.1	Negative	TFdown-RNAseq	TF perturbation	High	Genetics. 2013 Nov;195(3):883-98.	24037267
NCU00340	PP-1	XP_957811.1	NCU02624	ERG-11	XP_964049.2	Negative	TFdown-RNAseq	TF perturbation	High	Genetics. 2013 Nov;195(3):883-98.	24037267
NCU00340	PP-1	XP_957811.1	NCU02627	NCU02627	XP_011392986.1	Negative	TFdown-RNAseq	TF perturbation	High	Genetics. 2013 Nov;195(3):883-98.	24037267
NCU00340	PP-1	XP_957811.1	NCU02635	NCU02635	XP_964060.1	Negative	TFdown-RNAseq	TF perturbation	High	Genetics. 2013 Nov;195(3):883-98.	24037267
NCU00340	PP-1	XP_957811.1	NCU02644	NCU02644	XP_011392993.1	Negative	TFdown-RNAseq	TF perturbation	High	Genetics. 2013 Nov;195(3):883-98.	24037267
NCU00340	PP-1	XP_957811.1	NCU02707	NCU02707	XP_965480.2	Positive	TFdown-RNAseq	TF perturbation	High	Genetics. 2013 Nov;195(3):883-98.	24037267
NCU00340	PP-1	XP_957811.1	NCU02727	NCU02727	XP_965112.2	Negative	TFdown-RNAseq	TF perturbation	High	Genetics. 2013 Nov;195(3):883-98.	24037267
NCU00340	PP-1	XP_957811.1	NCU02729	NCU02729	XP_965114.1	Negative	TFdown-RNAseq	TF perturbation	High	Genetics. 2013 Nov;195(3):883-98.	24037267
NCU00340	PP-1	XP_957811.1	NCU02736	NCU02736	XP_011393014.1	Positive	TFdown-RNAseq	TF perturbation	High	Genetics. 2013 Nov;195(3):883-98.	24037267
NCU00340	PP-1	XP_957811.1	NCU02744	NCU02744	XP_965129.1	Positive	TFdown-RNAseq	TF perturbation	High	Genetics. 2013 Nov;195(3):883-98.	24037267
NCU00340	PP-1	XP_957811.1	NCU02745	NCU02745	XP_011393019.1	Positive	TFdown-RNAseq	TF perturbation	High	Genetics. 2013 Nov;195(3):883-98.	24037267
NCU00340	PP-1	XP_957811.1	NCU02754	CKB-2	XP_001728406.1	Positive	TFdown-RNAseq	TF perturbation	High	Genetics. 2013 Nov;195(3):883-98.	24037267
NCU00340	PP-1	XP_957811.1	NCU02767	HAM-6	XP_964262.1	Positive	TFdown-RNAseq	TF perturbation	High	Genetics. 2013 Nov;195(3):883-98.	24037267
NCU00340	PP-1	XP_957811.1	NCU02786	NCU02786	XP_011393027.1	Positive	TFdown-RNAseq	TF perturbation	High	Genetics. 2013 Nov;195(3):883-98.	24037267
NCU00340	PP-1	XP_957811.1	NCU02794	SO	XP_964076.3	Positive	TFdown-RNAseq	TF perturbation	High	Genetics. 2013 Nov;195(3):883-98.	24037267
NCU00340	PP-1	XP_957811.1	NCU02801	NCU02801	XP_964457.1	Negative	TFdown-RNAseq	TF perturbation	High	Genetics. 2013 Nov;195(3):883-98.	24037267
NCU00340	PP-1	XP_957811.1	NCU02807	NCU02807	XP_011393036.1	Negative	TFdown-RNAseq	TF perturbation	High	Genetics. 2013 Nov;195(3):883-98.	24037267
NCU00340	PP-1	XP_957811.1	NCU02808	NCU02808	XP_964464.1	Positive	TFdown-RNAseq	TF perturbation	High	Genetics. 2013 Nov;195(3):883-98.	24037267
NCU00340	PP-1	XP_957811.1	NCU02811	HAM-8	XP_964467.1	Positive	TFdown-RNAseq	TF perturbation	High	Genetics. 2013 Nov;195(3):883-98.	24037267
NCU00340	PP-1	XP_957811.1	NCU02813	NCU02813	XP_964469.1	Positive	TFdown-RNAseq	TF perturbation	High	Genetics. 2013 Nov;195(3):883-98.	24037267
NCU00340	PP-1	XP_957811.1	NCU02880	NCU02880	XP_965562.1	Negative	TFdown-RNAseq	TF perturbation	High	Genetics. 2013 Nov;195(3):883-98.	24037267
NCU00340	PP-1	XP_957811.1	NCU02895	NCU02895	XP_965577.1	Negative	TFdown-RNAseq	TF perturbation	High	Genetics. 2013 Nov;195(3):883-98.	24037267
NCU00340	PP-1	XP_957811.1	NCU02905	NCU02905	XP_965587.1	Positive	TFdown-RNAseq	TF perturbation	High	Genetics. 2013 Nov;195(3):883-98.	24037267
NCU00340	PP-1	XP_957811.1	NCU02910	NCU02910	XP_965592.1	Positive	TFdown-RNAseq	TF perturbation	High	Genetics. 2013 Nov;195(3):883-98.	24037267
NCU00340	PP-1	XP_957811.1	NCU02919	MKR-6	XP_965601.1	Positive	TFdown-RNA blot hybridization	TF perturbation	Low	Genetics. 2005 Jul;170(3):1091-104.	15802524
NCU00340	PP-1	XP_957811.1	NCU02923	MKR-2	XP_965605.1	Positive	TFdown-RNA blot hybridization	TF perturbation	Low	Genetics. 2005 Jul;170(3):1091-104.	15802524
NCU00340	PP-1	XP_957811.1	NCU02930	MKR-3	XP_965612.1	Positive	TFdown-microarray	TF perturbation	High	Genetics. 2005 Jul;170(3):1091-104.	15802524
NCU00340	PP-1	XP_957811.1	NCU02950	NCU02950	XP_965632.1	Positive	TFdown-RNAseq	TF perturbation	High	Genetics. 2013 Nov;195(3):883-98.	24037267
NCU00340	PP-1	XP_957811.1	NCU02954	LYS-7	XP_965341.2	Positive	TFdown-RNAseq	TF perturbation	High	Genetics. 2013 Nov;195(3):883-98.	24037267
NCU00340	PP-1	XP_957811.1	NCU02955	NCU02955	XP_965342.2	Positive	TFdown-RNAseq	TF perturbation	High	Genetics. 2013 Nov;195(3):883-98.	24037267
NCU00340	PP-1	XP_957811.1	NCU02960	PEX5	XP_965347.3	Positive	TFdown-RNAseq	TF perturbation	High	Genetics. 2013 Nov;195(3):883-98.	24037267
NCU00340	PP-1	XP_957811.1	NCU02970	NCU02970	XP_965357.1	Positive	TFdown-RNAseq	TF perturbation	High	Genetics. 2013 Nov;195(3):883-98.	24037267
NCU00340	PP-1	XP_957811.1	NCU02972	NCU02972	XP_965359.1	Positive	TFdown-RNAseq	TF perturbation	High	Genetics. 2013 Nov;195(3):883-98.	24037267
NCU00340	PP-1	XP_957811.1	NCU02988	NCU02988	XP_965374.1	Positive	TFdown-microarray	TF perturbation	High	Genetics. 2005 Jul;170(3):1091-104.	15802524
NCU00340	PP-1	XP_957811.1	NCU02988	NCU02988	XP_965374.1	Positive	TFdown-RNA blot hybridization	TF perturbation	Low	Genetics. 2005 Jul;170(3):1091-104.	15802524
NCU00340	PP-1	XP_957811.1	NCU02988	NCU02988	XP_965374.1	Positive	TFdown-RNAseq	TF perturbation	High	Genetics. 2013 Nov;195(3):883-98.	24037267
NCU00340	PP-1	XP_957811.1	NCU03004	ACE-3	XP_965390.1	Positive	TFdown-RNAseq	TF perturbation	High	Genetics. 2013 Nov;195(3):883-98.	24037267
NCU00340	PP-1	XP_957811.1	NCU03006	ERG-4	XP_965392.1	Negative	TFdown-RNAseq	TF perturbation	High	Genetics. 2013 Nov;195(3):883-98.	24037267
NCU00340	PP-1	XP_957811.1	NCU03009	NCU03009	XP_965395.3	Positive	TFdown-RNAseq	TF perturbation	High	Genetics. 2013 Nov;195(3):883-98.	24037267
NCU00340	PP-1	XP_957811.1	NCU03013	ACW-10	XP_011393058.1	Positive	TFdown-RNAseq	TF perturbation	High	Genetics. 2013 Nov;195(3):883-98.	24037267
NCU00340	PP-1	XP_957811.1	NCU03023	NCU03023	XP_965409.1	Negative	TFdown-RNAseq	TF perturbation	High	Genetics. 2013 Nov;195(3):883-98.	24037267
NCU00340	PP-1	XP_957811.1	NCU03033	NCU03033	XP_965419.1	Positive	TFdown-RNAseq	TF perturbation	High	Genetics. 2013 Nov;195(3):883-98.	24037267
NCU00340	PP-1	XP_957811.1	NCU03035	NCU03035	XP_964040.1	Positive	TFdown-RNAseq	TF perturbation	High	Genetics. 2013 Nov;195(3):883-98.	24037267
NCU00340	PP-1	XP_957811.1	NCU03038	NCU03038	XP_964043.1	Positive	TFdown-RNAseq	TF perturbation	High	Genetics. 2013 Nov;195(3):883-98.	24037267
NCU00340	PP-1	XP_957811.1	NCU03061	NCU03061	XP_963869.3	Positive	TFdown-RNAseq	TF perturbation	High	Genetics. 2013 Nov;195(3):883-98.	24037267
NCU00340	PP-1	XP_957811.1	NCU03066	NCU03066	XP_963788.1	Positive	TFdown-RNAseq	TF perturbation	High	Genetics. 2013 Nov;195(3):883-98.	24037267
NCU00340	PP-1	XP_957811.1	NCU03076	NCU03076	XP_964169.1	Negative	TFdown-RNAseq	TF perturbation	High	Genetics. 2013 Nov;195(3):883-98.	24037267
NCU00340	PP-1	XP_957811.1	NCU03092	NCU03092	XP_963862.1	Positive	TFdown-RNAseq	TF perturbation	High	Genetics. 2013 Nov;195(3):883-98.	24037267
NCU00340	PP-1	XP_957811.1	NCU03102	NCU03102	XP_964961.1	Positive	TFdown-RNAseq	TF perturbation	High	Genetics. 2013 Nov;195(3):883-98.	24037267
NCU00340	PP-1	XP_957811.1	NCU03117	NCU03117	XP_964976.1	Positive	TFdown-RNAseq	TF perturbation	High	Genetics. 2013 Nov;195(3):883-98.	24037267
NCU00340	PP-1	XP_957811.1	NCU03125	NCU03125	XP_964984.1	Positive	TFdown-RNAseq	TF perturbation	High	Genetics. 2013 Nov;195(3):883-98.	24037267
NCU00340	PP-1	XP_957811.1	NCU03132	NCU03132	XP_964181.1	Positive	TFdown-RNAseq	TF perturbation	High	Genetics. 2013 Nov;195(3):883-98.	24037267
NCU00340	PP-1	XP_957811.1	NCU03150	NCU03150	XP_964199.1	Positive	TFdown-RNAseq	TF perturbation	High	Genetics. 2013 Nov;195(3):883-98.	24037267
NCU00340	PP-1	XP_957811.1	NCU03151	NCU03151	XP_964200.2	Negative	TFdown-RNAseq	TF perturbation	High	Genetics. 2013 Nov;195(3):883-98.	24037267
NCU00340	PP-1	XP_957811.1	NCU03152	NCU03152	XP_964201.3	Negative	TFdown-RNAseq	TF perturbation	High	Genetics. 2013 Nov;195(3):883-98.	24037267
NCU00340	PP-1	XP_957811.1	NCU03153	NCU03153	XP_964559.1	Negative	TFdown-RNAseq	TF perturbation	High	Genetics. 2013 Nov;195(3):883-98.	24037267
NCU00340	PP-1	XP_957811.1	NCU03166	AD-3A	XP_964572.1	Negative	TFdown-RNAseq	TF perturbation	High	Genetics. 2013 Nov;195(3):883-98.	24037267
NCU00340	PP-1	XP_957811.1	NCU03171	NCU03171	XP_964577.1	Negative	TFdown-RNA blot hybridization	TF perturbation	Low	Genetics. 2005 Jul;170(3):1091-104.	15802524
NCU00340	PP-1	XP_957811.1	NCU03192	NCU03192	XP_965292.2	Negative	TFdown-RNAseq	TF perturbation	High	Genetics. 2013 Nov;195(3):883-98.	24037267
NCU00340	PP-1	XP_957811.1	NCU03192	NCU03192	XP_965292.2	Positive	TFdown-RNAseq	TF perturbation	High	Genetics. 2013 Nov;195(3):883-98.	24037267
NCU00340	PP-1	XP_957811.1	NCU03196	NCU03196	#N/A	Positive	TFdown-RNAseq	TF perturbation	High	Genetics. 2013 Nov;195(3):883-98.	24037267
NCU00340	PP-1	XP_957811.1	NCU03222	NCU03222	XP_011393118.1	Negative	TFdown-RNAseq	TF perturbation	High	Genetics. 2013 Nov;195(3):883-98.	24037267
NCU00340	PP-1	XP_957811.1	NCU03241	FKR-4	XP_963733.1	Positive	TFdown-RNAseq	TF perturbation	High	Genetics. 2013 Nov;195(3):883-98.	24037267
NCU00340	PP-1	XP_957811.1	NCU03247	NCU03247	XP_963762.1	Positive	TFdown-RNAseq	TF perturbation	High	Genetics. 2013 Nov;195(3):883-98.	24037267
NCU00340	PP-1	XP_957811.1	NCU03276	BEM46	XP_011393132.1	Positive	TFdown-RNAseq	TF perturbation	High	Genetics. 2013 Nov;195(3):883-98.	24037267
NCU00340	PP-1	XP_957811.1	NCU03282	NCU03282	XP_964208.1	Negative	TFdown-RNAseq	TF perturbation	High	Genetics. 2013 Nov;195(3):883-98.	24037267
NCU00340	PP-1	XP_957811.1	NCU03294	NCU03294	XP_964220.2	Positive	TFdown-RNAseq	TF perturbation	High	Genetics. 2013 Nov;195(3):883-98.	24037267
NCU00340	PP-1	XP_957811.1	NCU03302	NCU03302	XP_964479.1	Positive	TFdown-RNAseq	TF perturbation	High	Genetics. 2013 Nov;195(3):883-98.	24037267
NCU00340	PP-1	XP_957811.1	NCU03305	NCA-1	XP_964482.3	Positive	TFdown-RNAseq	TF perturbation	High	Genetics. 2013 Nov;195(3):883-98.	24037267
NCU00340	PP-1	XP_957811.1	NCU03343	NCU03343	XP_956452.1	Positive	TFdown-RNAseq	TF perturbation	High	Genetics. 2013 Nov;195(3):883-98.	24037267
NCU00340	PP-1	XP_957811.1	NCU03344	NCU03344	XP_956453.1	Positive	TFdown-RNAseq	TF perturbation	High	Genetics. 2013 Nov;195(3):883-98.	24037267
NCU00340	PP-1	XP_957811.1	NCU03368	NCU03368	XP_956303.1	Negative	TFdown-RNAseq	TF perturbation	High	Genetics. 2013 Nov;195(3):883-98.	24037267
NCU00340	PP-1	XP_957811.1	NCU03393	RAP-1	XP_956840.1	Positive	TFdown-RNAseq	TF perturbation	High	Genetics. 2013 Nov;195(3):883-98.	24037267
NCU00340	PP-1	XP_957811.1	NCU03396	NCU03396	XP_956843.1	Positive	TFdown-RNAseq	TF perturbation	High	Genetics. 2013 Nov;195(3):883-98.	24037267
NCU00340	PP-1	XP_957811.1	NCU03415	NCU03415	XP_956862.1	Positive	TFdown-RNAseq	TF perturbation	High	Genetics. 2013 Nov;195(3):883-98.	24037267
NCU00340	PP-1	XP_957811.1	NCU03425	NCU03425	XP_956711.1	Positive	TFdown-RNAseq	TF perturbation	High	Genetics. 2013 Nov;195(3):883-98.	24037267
NCU00340	PP-1	XP_957811.1	NCU03488	PYR-4	XP_955875.1	Positive	TFdown-RNAseq	TF perturbation	High	Genetics. 2013 Nov;195(3):883-98.	24037267
NCU00340	PP-1	XP_957811.1	NCU03500	NCU03500	XP_955837.2	Positive	TFdown-microarray	TF perturbation	High	Genetics. 2005 Jul;170(3):1091-104.	15802524
NCU00340	PP-1	XP_957811.1	NCU03500	NCU03500	XP_955837.2	Positive	TFdown-RNAseq	TF perturbation	High	Genetics. 2013 Nov;195(3):883-98.	24037267
NCU00340	PP-1	XP_957811.1	NCU03530	ACW-6	XP_956809.1	Negative	TFdown-microarray	TF perturbation	High	Genetics. 2005 Jul;170(3):1091-104.	15802524
NCU00340	PP-1	XP_957811.1	NCU03549	NCU03549	XP_955773.2	Positive	TFdown-RNAseq	TF perturbation	High	Genetics. 2013 Nov;195(3):883-98.	24037267
NCU00340	PP-1	XP_957811.1	NCU03559	NCU03559	XP_956122.2	Positive	TFdown-RNAseq	TF perturbation	High	Genetics. 2013 Nov;195(3):883-98.	24037267
NCU00340	PP-1	XP_957811.1	NCU03561	NCU03561	XP_956124.1	Positive	TFdown-RNAseq	TF perturbation	High	Genetics. 2013 Nov;195(3):883-98.	24037267
NCU00340	PP-1	XP_957811.1	NCU03565	NCU03565	XP_956128.1	Positive	TFdown-RNAseq	TF perturbation	High	Genetics. 2013 Nov;195(3):883-98.	24037267
NCU00340	PP-1	XP_957811.1	NCU03569	NCU03569	XP_956132.1	Positive	TFdown-RNAseq	TF perturbation	High	Genetics. 2013 Nov;195(3):883-98.	24037267
NCU00340	PP-1	XP_957811.1	NCU03608	ILV-2	XP_961335.1	Positive	TFdown-RNAseq	TF perturbation	High	Genetics. 2013 Nov;195(3):883-98.	24037267
NCU00340	PP-1	XP_957811.1	NCU03635	NCU03635	XP_961362.1	Positive	TFdown-RNAseq	TF perturbation	High	Genetics. 2013 Nov;195(3):883-98.	24037267
NCU00340	PP-1	XP_957811.1	NCU03669	NCU03669	XP_961445.1	Negative	TFdown-RNAseq	TF perturbation	High	Genetics. 2013 Nov;195(3):883-98.	24037267
NCU00340	PP-1	XP_957811.1	NCU03679	NCU03679	XP_961455.1	Positive	TFdown-RNAseq	TF perturbation	High	Genetics. 2013 Nov;195(3):883-98.	24037267
NCU00340	PP-1	XP_957811.1	NCU03702	NCU03702	XP_961478.1	Positive	TFdown-RNAseq	TF perturbation	High	Genetics. 2013 Nov;195(3):883-98.	24037267
NCU00340	PP-1	XP_957811.1	NCU03703	NCU03703	XP_961479.2	Positive	TFdown-RNAseq	TF perturbation	High	Genetics. 2013 Nov;195(3):883-98.	24037267
NCU00340	PP-1	XP_957811.1	NCU03708	NCU03708	XP_961484.1	Positive	TFdown-RNAseq	TF perturbation	High	Genetics. 2013 Nov;195(3):883-98.	24037267
NCU00340	PP-1	XP_957811.1	NCU03717	NCU03717	XP_961493.3	Positive	TFdown-RNAseq	TF perturbation	High	Genetics. 2013 Nov;195(3):883-98.	24037267
NCU00340	PP-1	XP_957811.1	NCU03737	NCU03737	XP_961513.1	Positive	TFdown-RNAseq	TF perturbation	High	Genetics. 2013 Nov;195(3):883-98.	24037267
NCU00340	PP-1	XP_957811.1	NCU03757	NCU03757	XP_961104.1	Positive	TFdown-RNAseq	TF perturbation	High	Genetics. 2013 Nov;195(3):883-98.	24037267
NCU00340	PP-1	XP_957811.1	NCU03768	NCU03768	XP_011394589.1	Positive	TFdown-RNAseq	TF perturbation	High	Genetics. 2013 Nov;195(3):883-98.	24037267
NCU00340	PP-1	XP_957811.1	NCU03777	NCU03777	XP_961123.1	Positive	TFdown-RNAseq	TF perturbation	High	Genetics. 2013 Nov;195(3):883-98.	24037267
NCU00340	PP-1	XP_957811.1	NCU03791	NCU03791	XP_961180.2	Negative	TFdown-RNAseq	TF perturbation	High	Genetics. 2013 Nov;195(3):883-98.	24037267
NCU00340	PP-1	XP_957811.1	NCU03794	NCU03794	XP_961183.1	Negative	TFdown-RNAseq	TF perturbation	High	Genetics. 2013 Nov;195(3):883-98.	24037267
NCU00340	PP-1	XP_957811.1	NCU03806	CYH-2	XP_961195.2	Positive	TFdown-RNAseq	TF perturbation	High	Genetics. 2013 Nov;195(3):883-98.	24037267
NCU00340	PP-1	XP_957811.1	NCU03826	NCU03826	XP_961215.1	Positive	TFdown-RNAseq	TF perturbation	High	Genetics. 2013 Nov;195(3):883-98.	24037267
NCU00340	PP-1	XP_957811.1	NCU03830	NCU03830	XP_961219.2	Negative	TFdown-RNAseq	TF perturbation	High	Genetics. 2013 Nov;195(3):883-98.	24037267
NCU00340	PP-1	XP_957811.1	NCU03837	NCU03837	XP_960596.1	Negative	TFdown-RNAseq	TF perturbation	High	Genetics. 2013 Nov;195(3):883-98.	24037267
NCU00340	PP-1	XP_957811.1	NCU03857	TCA-5	XP_011394871.1	Positive	TFdown-RNAseq	TF perturbation	High	Genetics. 2013 Nov;195(3):883-98.	24037267
NCU00340	PP-1	XP_957811.1	NCU03863	NCU03863	XP_955856.2	Positive	TFdown-RNAseq	TF perturbation	High	Genetics. 2013 Nov;195(3):883-98.	24037267
NCU00340	PP-1	XP_957811.1	NCU03868	NCU03868	XP_956541.2	Positive	TFdown-RNAseq	TF perturbation	High	Genetics. 2013 Nov;195(3):883-98.	24037267
NCU00340	PP-1	XP_957811.1	NCU03960	NCU03960	XP_957599.1	Positive	TFdown-RNAseq	TF perturbation	High	Genetics. 2013 Nov;195(3):883-98.	24037267
NCU00340	PP-1	XP_957811.1	NCU03963	NIC-7	XP_957602.1	Positive	TFdown-RNAseq	TF perturbation	High	Genetics. 2013 Nov;195(3):883-98.	24037267
NCU00340	PP-1	XP_957811.1	NCU03973	ALA	XP_957612.2	Positive	TFdown-RNAseq	TF perturbation	High	Genetics. 2013 Nov;195(3):883-98.	24037267
NCU00340	PP-1	XP_957811.1	NCU03979	BIO-1	XP_956564.1	Positive	TFdown-RNAseq	TF perturbation	High	Genetics. 2013 Nov;195(3):883-98.	24037267
NCU00340	PP-1	XP_957811.1	NCU03982	GRP-78;BIP	XP_956567.1	Positive	TFdown-RNAseq	TF perturbation	High	Genetics. 2013 Nov;195(3):883-98.	24037267
NCU00340	PP-1	XP_957811.1	NCU03988	NCU03988	XP_956573.1	Positive	TFdown-RNAseq	TF perturbation	High	Genetics. 2013 Nov;195(3):883-98.	24037267
NCU00340	PP-1	XP_957811.1	NCU04020	NCU04020	XP_957635.1	Positive	TFdown-RNAseq	TF perturbation	High	Genetics. 2013 Nov;195(3):883-98.	24037267
NCU00340	PP-1	XP_957811.1	NCU04036	NCU04036	XP_957651.2	Positive	TFdown-RNAseq	TF perturbation	High	Genetics. 2013 Nov;195(3):883-98.	24037267
NCU00340	PP-1	XP_957811.1	NCU04047	NCU04047	XP_957662.2	Negative	TFdown-RNAseq	TF perturbation	High	Genetics. 2013 Nov;195(3):883-98.	24037267
NCU00340	PP-1	XP_957811.1	NCU04069	NCU04069	XP_957684.2	Positive	TFdown-RNAseq	TF perturbation	High	Genetics. 2013 Nov;195(3):883-98.	24037267
NCU00340	PP-1	XP_957811.1	NCU04077	CYS-2	XP_957692.1	Positive	TFdown-RNAseq	TF perturbation	High	Genetics. 2013 Nov;195(3):883-98.	24037267
NCU00340	PP-1	XP_957811.1	NCU04088	NCU04088	XP_956084.3	Positive	TFdown-microarray	TF perturbation	High	Genetics. 2005 Jul;170(3):1091-104.	15802524
NCU00340	PP-1	XP_957811.1	NCU04110	NCU04110	XP_961266.1	Positive	TFdown-RNAseq	TF perturbation	High	Genetics. 2013 Nov;195(3):883-98.	24037267
NCU00340	PP-1	XP_957811.1	NCU04122	NCU04122	XP_961278.2	Positive	TFdown-RNAseq	TF perturbation	High	Genetics. 2013 Nov;195(3):883-98.	24037267
NCU00340	PP-1	XP_957811.1	NCU04138	NCU04138	XP_961294.1	Positive	TFdown-RNAseq	TF perturbation	High	Genetics. 2013 Nov;195(3):883-98.	24037267
NCU00340	PP-1	XP_957811.1	NCU04164	NCU04164	XP_011394622.1	Positive	TFdown-RNAseq	TF perturbation	High	Genetics. 2013 Nov;195(3):883-98.	24037267
NCU00340	PP-1	XP_957811.1	NCU04166	NCU04166	XP_960724.1	Positive	TFdown-RNAseq	TF perturbation	High	Genetics. 2013 Nov;195(3):883-98.	24037267
NCU00340	PP-1	XP_957811.1	NCU04169	NCU04169	XP_960727.1	Negative	TFdown-RNAseq	TF perturbation	High	Genetics. 2013 Nov;195(3):883-98.	24037267
NCU00340	PP-1	XP_957811.1	NCU04192	NCU04192	XP_961152.1	Positive	TFdown-RNAseq	TF perturbation	High	Genetics. 2013 Nov;195(3):883-98.	24037267
NCU00340	PP-1	XP_957811.1	NCU04216	AD-7	XP_960840.2	Positive	TFdown-RNAseq	TF perturbation	High	Genetics. 2013 Nov;195(3):883-98.	24037267
NCU00340	PP-1	XP_957811.1	NCU04251	CHS-3	XP_961242.2	Positive	TFdown-RNAseq	TF perturbation	High	Genetics. 2013 Nov;195(3):883-98.	24037267
NCU00340	PP-1	XP_957811.1	NCU04265	INV	XP_961256.1	Positive	TFdown-RNAseq	TF perturbation	High	Genetics. 2013 Nov;195(3):883-98.	24037267
NCU00340	PP-1	XP_957811.1	NCU04276	NCU04276	XP_961066.1	Negative	TFdown-RNAseq	TF perturbation	High	Genetics. 2013 Nov;195(3):883-98.	24037267
NCU00340	PP-1	XP_957811.1	NCU04278	NCU04278	XP_961068.1	Positive	TFdown-RNAseq	TF perturbation	High	Genetics. 2013 Nov;195(3):883-98.	24037267
NCU00340	PP-1	XP_957811.1	NCU04280	NCU04280	XP_961070.1	Positive	TFdown-RNAseq	TF perturbation	High	Genetics. 2013 Nov;195(3):883-98.	24037267
NCU00340	PP-1	XP_957811.1	NCU04288	NCU04288	XP_961078.1	Positive	TFdown-RNAseq	TF perturbation	High	Genetics. 2013 Nov;195(3):883-98.	24037267
NCU00340	PP-1	XP_957811.1	NCU04314	NCU04314	XP_960960.2	Negative	TFdown-RNAseq	TF perturbation	High	Genetics. 2013 Nov;195(3):883-98.	24037267
NCU00340	PP-1	XP_957811.1	NCU04331	CRP-4	XP_960578.1	Positive	TFdown-RNAseq	TF perturbation	High	Genetics. 2013 Nov;195(3):883-98.	24037267
NCU00340	PP-1	XP_957811.1	NCU04344	NCU04344	XP_956325.1	Negative	TFdown-RNAseq	TF perturbation	High	Genetics. 2013 Nov;195(3):883-98.	24037267
NCU00340	PP-1	XP_957811.1	NCU04349	NCU04349	#N/A	Positive	TFdown-RNAseq	TF perturbation	High	Genetics. 2013 Nov;195(3):883-98.	24037267
NCU00340	PP-1	XP_957811.1	NCU04385	LEU-2	XP_957462.1	Positive	TFdown-RNAseq	TF perturbation	High	Genetics. 2013 Nov;195(3):883-98.	24037267
NCU00340	PP-1	XP_957811.1	NCU04416	NCU04416	XP_011394098.1	Positive	TFdown-microarray	TF perturbation	High	Genetics. 2005 Jul;170(3):1091-104.	15802524
NCU00340	PP-1	XP_957811.1	NCU04416	NCU04416	XP_011394098.1	Positive	TFdown-RNA blot hybridization	TF perturbation	Low	Genetics. 2005 Jul;170(3):1091-104.	15802524
NCU00340	PP-1	XP_957811.1	NCU04429	NCU04429	XP_957506.1	Positive	TFdown-RNAseq	TF perturbation	High	Genetics. 2013 Nov;195(3):883-98.	24037267
NCU00340	PP-1	XP_957811.1	NCU04442	NCU04442	XP_957519.1	Positive	TFdown-RNAseq	TF perturbation	High	Genetics. 2013 Nov;195(3):883-98.	24037267
NCU00340	PP-1	XP_957811.1	NCU04449	NCU04449	XP_955907.2	Positive	TFdown-RNAseq	TF perturbation	High	Genetics. 2013 Nov;195(3):883-98.	24037267
NCU00340	PP-1	XP_957811.1	NCU04452	MIG-3	XP_955910.1	Negative	TFdown-RNAseq	TF perturbation	High	Genetics. 2013 Nov;195(3):883-98.	24037267
NCU00340	PP-1	XP_957811.1	NCU04454	NCU04454	XP_955912.1	Positive	TFdown-RNAseq	TF perturbation	High	Genetics. 2013 Nov;195(3):883-98.	24037267
NCU00340	PP-1	XP_957811.1	NCU04461	NCU04461	XP_957030.2	Positive	TFdown-RNAseq	TF perturbation	High	Genetics. 2013 Nov;195(3):883-98.	24037267
NCU00340	PP-1	XP_957811.1	NCU04467	NCU04467	XP_957036.2	Positive	TFdown-RNAseq	TF perturbation	High	Genetics. 2013 Nov;195(3):883-98.	24037267
NCU00340	PP-1	XP_957811.1	NCU04479	NCU04479	XP_957048.1	Negative	TFdown-RNAseq	TF perturbation	High	Genetics. 2013 Nov;195(3):883-98.	24037267
NCU00340	PP-1	XP_957811.1	NCU04488	NCU04488	XP_957057.2	Positive	TFdown-RNAseq	TF perturbation	High	Genetics. 2013 Nov;195(3):883-98.	24037267
NCU00340	PP-1	XP_957811.1	NCU04489	NCU04489	#N/A	Positive	TFdown-RNAseq	TF perturbation	High	Genetics. 2013 Nov;195(3):883-98.	24037267
NCU00340	PP-1	XP_957811.1	NCU04493	NCU04493	XP_957062.1	Negative	TFdown-RNAseq	TF perturbation	High	Genetics. 2013 Nov;195(3):883-98.	24037267
NCU00340	PP-1	XP_957811.1	NCU04494	NCU04494	XP_957063.1	Positive	TFdown-RNAseq	TF perturbation	High	Genetics. 2013 Nov;195(3):883-98.	24037267
NCU00340	PP-1	XP_957811.1	NCU04496	NCU04496	XP_957065.1	Positive	TFdown-RNAseq	TF perturbation	High	Genetics. 2013 Nov;195(3):883-98.	24037267
NCU00340	PP-1	XP_957811.1	NCU04503	NCU04503	XP_956914.1	Positive	TFdown-RNAseq	TF perturbation	High	Genetics. 2013 Nov;195(3):883-98.	24037267
NCU00340	PP-1	XP_957811.1	NCU04516	NCU04516	XP_956927.1	Positive	TFdown-RNAseq	TF perturbation	High	Genetics. 2013 Nov;195(3):883-98.	24037267
NCU00340	PP-1	XP_957811.1	NCU04527	NCU04527	#N/A	Positive	TFdown-RNAseq	TF perturbation	High	Genetics. 2013 Nov;195(3):883-98.	24037267
NCU00340	PP-1	XP_957811.1	NCU04533	APP	XP_956944.1	Positive	TFdown-microarray	TF perturbation	High	Genetics. 2005 Jul;170(3):1091-104.	15802524
NCU00340	PP-1	XP_957811.1	NCU04542	NCU04542	XP_955982.1	Positive	TFdown-RNAseq	TF perturbation	High	Genetics. 2013 Nov;195(3):883-98.	24037267
NCU00340	PP-1	XP_957811.1	NCU04569	NCU04569	XP_011394658.1	Negative	TFdown-RNAseq	TF perturbation	High	Genetics. 2013 Nov;195(3):883-98.	24037267
NCU00340	PP-1	XP_957811.1	NCU04583	NCU04583	XP_958284.1	Negative	TFdown-RNAseq	TF perturbation	High	Genetics. 2013 Nov;195(3):883-98.	24037267
NCU00340	PP-1	XP_957811.1	NCU04594	NCU04594	XP_957862.2	Negative	TFdown-RNAseq	TF perturbation	High	Genetics. 2013 Nov;195(3):883-98.	24037267
NCU00340	PP-1	XP_957811.1	NCU04603	NCU04603	XP_958846.1	Positive	TFdown-microarray	TF perturbation	High	Genetics. 2005 Jul;170(3):1091-104.	15802524
NCU00340	PP-1	XP_957811.1	NCU04603	NCU04603	XP_958846.1	Positive	TFdown-RNA blot hybridization	TF perturbation	Low	Genetics. 2005 Jul;170(3):1091-104.	15802524
NCU00340	PP-1	XP_957811.1	NCU04611	NCU04611	XP_958854.1	Negative	TFdown-RNAseq	TF perturbation	High	Genetics. 2013 Nov;195(3):883-98.	24037267
NCU00340	PP-1	XP_957811.1	NCU04636	NCU04636	XP_959179.1	Positive	TFdown-RNAseq	TF perturbation	High	Genetics. 2013 Nov;195(3):883-98.	24037267
NCU00340	PP-1	XP_957811.1	NCU04645	NCU04645	XP_959188.2	Positive	TFdown-RNAseq	TF perturbation	High	Genetics. 2013 Nov;195(3):883-98.	24037267
NCU00340	PP-1	XP_957811.1	NCU04647	NCU04647	XP_959190.1	Positive	TFdown-RNAseq	TF perturbation	High	Genetics. 2013 Nov;195(3):883-98.	24037267
NCU00340	PP-1	XP_957811.1	NCU04676	NCU04676	XP_959219.3	Negative	TFdown-RNAseq	TF perturbation	High	Genetics. 2013 Nov;195(3):883-98.	24037267
NCU00340	PP-1	XP_957811.1	NCU04720	NIT-6	XP_960355.3	Negative	TFdown-RNAseq	TF perturbation	High	Genetics. 2013 Nov;195(3):883-98.	24037267
NCU00340	PP-1	XP_957811.1	NCU04729	NCU04729	XP_011394901.1	Positive	TFdown-RNAseq	TF perturbation	High	Genetics. 2013 Nov;195(3):883-98.	24037267
NCU00340	PP-1	XP_957811.1	NCU04732	HAM-11	XP_960367.1	Positive	TFdown-PCR	TF perturbation	Low	Genetics. 2013 Nov;195(3):883-98.	24037267
NCU00340	PP-1	XP_957811.1	NCU04732	HAM-11	XP_960367.1	Positive	TFdown-RNAseq	TF perturbation	High	Genetics. 2013 Nov;195(3):883-98.	24037267
NCU00340	PP-1	XP_957811.1	NCU04754	ILV-6	XP_960287.2	Positive	TFdown-RNAseq	TF perturbation	High	Genetics. 2013 Nov;195(3):883-98.	24037267
NCU00340	PP-1	XP_957811.1	NCU04759	NTF2	XP_960292.2	Positive	TFdown-RNAseq	TF perturbation	High	Genetics. 2013 Nov;195(3):883-98.	24037267
NCU00340	PP-1	XP_957811.1	NCU04779	NCU04779	XP_960228.2	Positive	TFdown-RNAseq	TF perturbation	High	Genetics. 2013 Nov;195(3):883-98.	24037267
NCU00340	PP-1	XP_957811.1	NCU04799	NCU04799	XP_960425.1	Positive	TFdown-RNAseq	TF perturbation	High	Genetics. 2013 Nov;195(3):883-98.	24037267
NCU00340	PP-1	XP_957811.1	NCU04830	NCU04830	XP_960389.1	Positive	TFdown-RNAseq	TF perturbation	High	Genetics. 2013 Nov;195(3):883-98.	24037267
NCU00340	PP-1	XP_957811.1	NCU04834	PHY-1	XP_960393.2	Positive	TFdown-RNAseq	TF perturbation	High	Genetics. 2013 Nov;195(3):883-98.	24037267
NCU00340	PP-1	XP_957811.1	NCU04837	NCU04837	XP_960396.3	Positive	TFdown-RNAseq	TF perturbation	High	Genetics. 2013 Nov;195(3):883-98.	24037267
NCU00340	PP-1	XP_957811.1	NCU04843	NCU04843	XP_011394930.1	Positive	TFdown-RNAseq	TF perturbation	High	Genetics. 2013 Nov;195(3):883-98.	24037267
NCU00340	PP-1	XP_957811.1	NCU04847	NCU04847	XP_960406.1	Positive	TFdown-RNAseq	TF perturbation	High	Genetics. 2013 Nov;195(3):883-98.	24037267
NCU00340	PP-1	XP_957811.1	NCU04856	GLN-2	XP_011394113.1	Negative	TFdown-RNAseq	TF perturbation	High	Genetics. 2013 Nov;195(3):883-98.	24037267
NCU00340	PP-1	XP_957811.1	NCU04867	NCU04867	XP_959124.3	Negative	TFdown-RNAseq	TF perturbation	High	Genetics. 2013 Nov;195(3):883-98.	24037267
NCU00340	PP-1	XP_957811.1	NCU04872	NCU04872	XP_959129.1	Positive	TFdown-RNAseq	TF perturbation	High	Genetics. 2013 Nov;195(3):883-98.	24037267
NCU00340	PP-1	XP_957811.1	NCU04910	NCU04910	XP_959358.1	Positive	TFdown-RNAseq	TF perturbation	High	Genetics. 2013 Nov;195(3):883-98.	24037267
NCU00340	PP-1	XP_957811.1	NCU04931	NCU04931	XP_959379.1	Positive	TFdown-microarray	TF perturbation	High	Genetics. 2005 Jul;170(3):1091-104.	15802524
NCU00340	PP-1	XP_957811.1	NCU04931	NCU04931	XP_959379.1	Positive	TFdown-RNA blot hybridization	TF perturbation	Low	Genetics. 2005 Jul;170(3):1091-104.	15802524
NCU00340	PP-1	XP_957811.1	NCU04942	NCU04942	XP_959390.1	Positive	TFdown-RNAseq	TF perturbation	High	Genetics. 2013 Nov;195(3):883-98.	24037267
NCU00340	PP-1	XP_957811.1	NCU04945	NCU04945	XP_959393.1	Positive	TFdown-RNAseq	TF perturbation	High	Genetics. 2013 Nov;195(3):883-98.	24037267
NCU00340	PP-1	XP_957811.1	NCU04966	NCU04966	#N/A	Negative	TFdown-RNAseq	TF perturbation	High	Genetics. 2013 Nov;195(3):883-98.	24037267
NCU00340	PP-1	XP_957811.1	NCU04996	NCU04996	XP_955816.3	Positive	TFdown-RNAseq	TF perturbation	High	Genetics. 2013 Nov;195(3):883-98.	24037267
NCU00340	PP-1	XP_957811.1	NCU05023	NCU05023	XP_956292.1	Negative	TFdown-RNAseq	TF perturbation	High	Genetics. 2013 Nov;195(3):883-98.	24037267
NCU00340	PP-1	XP_957811.1	NCU05027	NCU05027	XP_956335.1	Positive	TFdown-RNAseq	TF perturbation	High	Genetics. 2013 Nov;195(3):883-98.	24037267
NCU00340	PP-1	XP_957811.1	NCU05032	NCU05032	XP_011394937.1	Positive	TFdown-RNAseq	TF perturbation	High	Genetics. 2013 Nov;195(3):883-98.	24037267
NCU00340	PP-1	XP_957811.1	NCU05127	NCU05127	XP_957113.1	Positive	TFdown-RNAseq	TF perturbation	High	Genetics. 2013 Nov;195(3):883-98.	24037267
NCU00340	PP-1	XP_957811.1	NCU05136	NCU05136	XP_956634.1	Positive	TFdown-RNAseq	TF perturbation	High	Genetics. 2013 Nov;195(3):883-98.	24037267
NCU00340	PP-1	XP_957811.1	NCU05178	NCU05178	XP_961841.1	Positive	TFdown-RNAseq	TF perturbation	High	Genetics. 2013 Nov;195(3):883-98.	24037267
NCU00340	PP-1	XP_957811.1	NCU05194	NCU05194	XP_962193.3	Negative	TFdown-RNAseq	TF perturbation	High	Genetics. 2013 Nov;195(3):883-98.	24037267
NCU00340	PP-1	XP_957811.1	NCU05227	NCU05227	XP_961887.1	Positive	TFdown-RNAseq	TF perturbation	High	Genetics. 2013 Nov;195(3):883-98.	24037267
NCU00340	PP-1	XP_957811.1	NCU05233	NCU05233	XP_961893.1	Positive	TFdown-RNAseq	TF perturbation	High	Genetics. 2013 Nov;195(3):883-98.	24037267
NCU00340	PP-1	XP_957811.1	NCU05235	NCU05235	XP_961999.3	Positive	TFdown-RNAseq	TF perturbation	High	Genetics. 2013 Nov;195(3):883-98.	24037267
NCU00340	PP-1	XP_957811.1	NCU05236	NCU05236	XP_962000.1	Positive	TFdown-microarray	TF perturbation	High	Genetics. 2005 Jul;170(3):1091-104.	15802524
NCU00340	PP-1	XP_957811.1	NCU05236	NCU05236	XP_962000.1	Positive	TFdown-RNA blot hybridization	TF perturbation	Low	Genetics. 2005 Jul;170(3):1091-104.	15802524
NCU00340	PP-1	XP_957811.1	NCU05237	NCU05237	XP_962001.1	Positive	TFdown-RNAseq	TF perturbation	High	Genetics. 2013 Nov;195(3):883-98.	24037267
NCU00340	PP-1	XP_957811.1	NCU05238	CYS-4	XP_962002.2	Positive	TFdown-RNAseq	TF perturbation	High	Genetics. 2013 Nov;195(3):883-98.	24037267
NCU00340	PP-1	XP_957811.1	NCU05252	NCU05252	XP_961789.1	Positive	TFdown-RNAseq	TF perturbation	High	Genetics. 2013 Nov;195(3):883-98.	24037267
NCU00340	PP-1	XP_957811.1	NCU05269	HSP88	XP_011394150.1	Positive	TFdown-RNAseq	TF perturbation	High	Genetics. 2013 Nov;195(3):883-98.	24037267
NCU00340	PP-1	XP_957811.1	NCU05289	NCU05289	XP_962060.3	Positive	TFdown-RNAseq	TF perturbation	High	Genetics. 2013 Nov;195(3):883-98.	24037267
NCU00340	PP-1	XP_957811.1	NCU05298	NIT-3	XP_962069.1	Negative	TFdown-RNAseq	TF perturbation	High	Genetics. 2013 Nov;195(3):883-98.	24037267
NCU00340	PP-1	XP_957811.1	NCU05301	NCU05301	XP_962072.2	Positive	TFdown-RNAseq	TF perturbation	High	Genetics. 2013 Nov;195(3):883-98.	24037267
NCU00340	PP-1	XP_957811.1	NCU05337	NCU05337	#N/A	Positive	TFdown-RNAseq	TF perturbation	High	Genetics. 2013 Nov;195(3):883-98.	24037267
NCU00340	PP-1	XP_957811.1	NCU05338	NCU05338	XP_963270.2	Negative	TFdown-RNAseq	TF perturbation	High	Genetics. 2013 Nov;195(3):883-98.	24037267
NCU00340	PP-1	XP_957811.1	NCU05357	NCU05357	#N/A	Positive	TFdown-RNAseq	TF perturbation	High	Genetics. 2013 Nov;195(3):883-98.	24037267
NCU00340	PP-1	XP_957811.1	NCU05363	NCU05363	XP_963354.1	Positive	TFdown-RNAseq	TF perturbation	High	Genetics. 2013 Nov;195(3):883-98.	24037267
NCU00340	PP-1	XP_957811.1	NCU05387	NCU05387	XP_963200.1	Negative	TFdown-RNAseq	TF perturbation	High	Genetics. 2013 Nov;195(3):883-98.	24037267
NCU00340	PP-1	XP_957811.1	NCU05395	NCU05395	XP_963483.1	Positive	TFdown-RNAseq	TF perturbation	High	Genetics. 2013 Nov;195(3):883-98.	24037267
NCU00340	PP-1	XP_957811.1	NCU05400	NCU05400	XP_963488.1	Positive	TFdown-RNAseq	TF perturbation	High	Genetics. 2013 Nov;195(3):883-98.	24037267
NCU00340	PP-1	XP_957811.1	NCU05404	NCU05404	XP_963492.1	Positive	TFdown-RNAseq	TF perturbation	High	Genetics. 2013 Nov;195(3):883-98.	24037267
NCU00340	PP-1	XP_957811.1	NCU05408	NCU05408	#N/A	Positive	TFdown-RNAseq	TF perturbation	High	Genetics. 2013 Nov;195(3):883-98.	24037267
NCU00340	PP-1	XP_957811.1	NCU05425	TCA-7	XP_963248.3	Positive	TFdown-RNAseq	TF perturbation	High	Genetics. 2013 Nov;195(3):883-98.	24037267
NCU00340	PP-1	XP_957811.1	NCU05454	NCU05454	XP_963445.2	Negative	TFdown-RNAseq	TF perturbation	High	Genetics. 2013 Nov;195(3):883-98.	24037267
NCU00340	PP-1	XP_957811.1	NCU05495	CCG-16	XP_960457.2	Positive	TFdown-RNAseq	TF perturbation	High	Genetics. 2013 Nov;195(3):883-98.	24037267
NCU00340	PP-1	XP_957811.1	NCU05498	NCU05498	XP_960460.1	Negative	TFdown-RNAseq	TF perturbation	High	Genetics. 2013 Nov;195(3):883-98.	24037267
NCU00340	PP-1	XP_957811.1	NCU05502	NCU05502	XP_960464.3	Positive	TFdown-RNAseq	TF perturbation	High	Genetics. 2013 Nov;195(3):883-98.	24037267
NCU00340	PP-1	XP_957811.1	NCU05521	NCU05521	XP_011394951.1	Positive	TFdown-microarray	TF perturbation	High	Genetics. 2005 Jul;170(3):1091-104.	15802524
NCU00340	PP-1	XP_957811.1	NCU05542	NCU05542	XP_960504.1	Positive	TFdown-RNAseq	TF perturbation	High	Genetics. 2013 Nov;195(3):883-98.	24037267
NCU00340	PP-1	XP_957811.1	NCU05554	UN-25	XP_960516.1	Positive	TFdown-RNAseq	TF perturbation	High	Genetics. 2013 Nov;195(3):883-98.	24037267
NCU00340	PP-1	XP_957811.1	NCU05593	TOB55	XP_011394972.1	Positive	TFdown-RNAseq	TF perturbation	High	Genetics. 2013 Nov;195(3):883-98.	24037267
NCU00340	PP-1	XP_957811.1	NCU05599	NCU05599	XP_960561.1	Positive	TFdown-RNAseq	TF perturbation	High	Genetics. 2013 Nov;195(3):883-98.	24037267
NCU00340	PP-1	XP_957811.1	NCU05606	NCU05606	XP_960568.1	Positive	TFdown-RNAseq	TF perturbation	High	Genetics. 2013 Nov;195(3):883-98.	24037267
NCU00340	PP-1	XP_957811.1	NCU05627	NCU05627	XP_960171.3	Positive	TFdown-RNAseq	TF perturbation	High	Genetics. 2013 Nov;195(3):883-98.	24037267
NCU00340	PP-1	XP_957811.1	NCU05629	NCU05629	XP_960173.2	Positive	TFdown-RNAseq	TF perturbation	High	Genetics. 2013 Nov;195(3):883-98.	24037267
NCU00340	PP-1	XP_957811.1	NCU05650	NCU05650	XP_960211.3	Positive	TFdown-RNAseq	TF perturbation	High	Genetics. 2013 Nov;195(3):883-98.	24037267
NCU00340	PP-1	XP_957811.1	NCU05653	NCU05653	XP_960214.1	Positive	TFdown-RNAseq	TF perturbation	High	Genetics. 2013 Nov;195(3):883-98.	24037267
NCU00340	PP-1	XP_957811.1	NCU05681	NCU05681	XP_962795.2	Positive	TFdown-RNAseq	TF perturbation	High	Genetics. 2013 Nov;195(3):883-98.	24037267
NCU00340	PP-1	XP_957811.1	NCU05685	NCU05685	XP_011393869.1	Positive	TFdown-RNAseq	TF perturbation	High	Genetics. 2013 Nov;195(3):883-98.	24037267
NCU00340	PP-1	XP_957811.1	NCU05686	GH16-5	XP_963048.1	Negative	TFdown-RNAseq	TF perturbation	High	Genetics. 2013 Nov;195(3):883-98.	24037267
NCU00340	PP-1	XP_957811.1	NCU05712	NCU05712	XP_962898.1	Positive	TFdown-RNAseq	TF perturbation	High	Genetics. 2013 Nov;195(3):883-98.	24037267
NCU00340	PP-1	XP_957811.1	NCU05758	PRE-2	XP_959733.1	Negative	TFdown-PCR	TF perturbation	Low	Genetics. 2013 Nov;195(3):883-98.	24037267
NCU00340	PP-1	XP_957811.1	NCU05768	POI-2	XP_959743.1	Positive	TFdown-microarray	TF perturbation	High	Genetics. 2005 Jul;170(3):1091-104.	15802524
NCU00340	PP-1	XP_957811.1	NCU05768	POI-2	XP_959743.1	Positive	TFdown-RNA blot hybridization	TF perturbation	Low	Genetics. 2005 Jul;170(3):1091-104.	15802524
NCU00340	PP-1	XP_957811.1	NCU05776	NCU05776	XP_011395195.1	Positive	TFdown-RNAseq	TF perturbation	High	Genetics. 2013 Nov;195(3):883-98.	24037267
NCU00340	PP-1	XP_957811.1	NCU05778	NCU05778	XP_960038.1	Positive	TFdown-RNAseq	TF perturbation	High	Genetics. 2013 Nov;195(3):883-98.	24037267
NCU00340	PP-1	XP_957811.1	NCU05782	NCU05782	XP_960042.1	Positive	TFdown-RNAseq	TF perturbation	High	Genetics. 2013 Nov;195(3):883-98.	24037267
NCU00340	PP-1	XP_957811.1	NCU05786	NCU05786	XP_960046.1	Positive	TFdown-RNAseq	TF perturbation	High	Genetics. 2013 Nov;195(3):883-98.	24037267
NCU00340	PP-1	XP_957811.1	NCU05789	NCU05789	XP_960049.1	Positive	TFdown-RNAseq	TF perturbation	High	Genetics. 2013 Nov;195(3):883-98.	24037267
NCU00340	PP-1	XP_957811.1	NCU05798	NCU05798	XP_960058.1	Positive	TFdown-RNAseq	TF perturbation	High	Genetics. 2013 Nov;195(3):883-98.	24037267
NCU00340	PP-1	XP_957811.1	NCU05804	NCU05804	XP_960064.2	Positive	TFdown-RNAseq	TF perturbation	High	Genetics. 2013 Nov;195(3):883-98.	24037267
NCU00340	PP-1	XP_957811.1	NCU05810	CPC-2	XP_960070.1	Positive	TFdown-RNAseq	TF perturbation	High	Genetics. 2013 Nov;195(3):883-98.	24037267
NCU00340	PP-1	XP_957811.1	NCU05814	NCU05814	XP_960074.1	Positive	TFdown-RNAseq	TF perturbation	High	Genetics. 2013 Nov;195(3):883-98.	24037267
NCU00340	PP-1	XP_957811.1	NCU05822	NCU05822	XP_011395208.1	Negative	TFdown-RNAseq	TF perturbation	High	Genetics. 2013 Nov;195(3):883-98.	24037267
NCU00340	PP-1	XP_957811.1	NCU05831	NCU05831	XP_960091.1	Positive	TFdown-RNAseq	TF perturbation	High	Genetics. 2013 Nov;195(3):883-98.	24037267
NCU00340	PP-1	XP_957811.1	NCU05835	NCU05835	XP_960095.1	Positive	TFdown-RNAseq	TF perturbation	High	Genetics. 2013 Nov;195(3):883-98.	24037267
NCU00340	PP-1	XP_957811.1	NCU05836	GH47-4	XP_960096.2	Positive	TFdown-RNAseq	TF perturbation	High	Genetics. 2013 Nov;195(3):883-98.	24037267
NCU00340	PP-1	XP_957811.1	NCU05856	NCU05856	XP_959847.1	Positive	TFdown-RNAseq	TF perturbation	High	Genetics. 2013 Nov;195(3):883-98.	24037267
NCU00340	PP-1	XP_957811.1	NCU05888	NCU05888	XP_959879.1	Negative	TFdown-microarray	TF perturbation	High	Genetics. 2005 Jul;170(3):1091-104.	15802524
NCU00340	PP-1	XP_957811.1	NCU05889	NCU05889	XP_959880.1	Positive	TFdown-RNAseq	TF perturbation	High	Genetics. 2013 Nov;195(3):883-98.	24037267
NCU00340	PP-1	XP_957811.1	NCU05915	NCU05915	XP_958115.3	Positive	TFdown-RNAseq	TF perturbation	High	Genetics. 2013 Nov;195(3):883-98.	24037267
NCU00340	PP-1	XP_957811.1	NCU05959	NCU05959	XP_958573.1	Positive	TFdown-RNAseq	TF perturbation	High	Genetics. 2013 Nov;195(3):883-98.	24037267
NCU00340	PP-1	XP_957811.1	NCU05969	GH61-9	XP_958583.1	Positive	TFdown-RNAseq	TF perturbation	High	Genetics. 2013 Nov;195(3):883-98.	24037267
NCU00340	PP-1	XP_957811.1	NCU05974	NCU05974	XP_958627.1	Positive	TFdown-RNAseq	TF perturbation	High	Genetics. 2013 Nov;195(3):883-98.	24037267
NCU00340	PP-1	XP_957811.1	NCU06034	NCU06034	XP_959624.1	Positive	TFdown-RNAseq	TF perturbation	High	Genetics. 2013 Nov;195(3):883-98.	24037267
NCU00340	PP-1	XP_957811.1	NCU06035	NCU06035	XP_959625.1	Positive	TFdown-RNAseq	TF perturbation	High	Genetics. 2013 Nov;195(3):883-98.	24037267
NCU00340	PP-1	XP_957811.1	NCU06047	NCU06047	XP_959810.1	Positive	TFdown-RNAseq	TF perturbation	High	Genetics. 2013 Nov;195(3):883-98.	24037267
NCU00340	PP-1	XP_957811.1	NCU06055	NCU06055	XP_959818.1	Positive	TFdown-RNAseq	TF perturbation	High	Genetics. 2013 Nov;195(3):883-98.	24037267
NCU00340	PP-1	XP_957811.1	NCU06082	NCU06082	XP_959544.3	Positive	TFdown-RNAseq	TF perturbation	High	Genetics. 2013 Nov;195(3):883-98.	24037267
NCU00340	PP-1	XP_957811.1	NCU06099	NCU06099	XP_959961.1	Positive	TFdown-RNAseq	TF perturbation	High	Genetics. 2013 Nov;195(3):883-98.	24037267
NCU00340	PP-1	XP_957811.1	NCU06107	NCU06107	XP_959969.1	Positive	TFdown-RNAseq	TF perturbation	High	Genetics. 2013 Nov;195(3):883-98.	24037267
NCU00340	PP-1	XP_957811.1	NCU06115	NCU06115	#N/A	Positive	TFdown-RNAseq	TF perturbation	High	Genetics. 2013 Nov;195(3):883-98.	24037267
NCU00340	PP-1	XP_957811.1	NCU06117	NCU06117	XP_959979.2	Positive	TFdown-RNAseq	TF perturbation	High	Genetics. 2013 Nov;195(3):883-98.	24037267
NCU00340	PP-1	XP_957811.1	NCU06125	NCU06125	XP_959987.2	Negative	TFdown-RNAseq	TF perturbation	High	Genetics. 2013 Nov;195(3):883-98.	24037267
NCU00340	PP-1	XP_957811.1	NCU06140	NCU06140	XP_960002.2	Positive	TFdown-RNAseq	TF perturbation	High	Genetics. 2013 Nov;195(3):883-98.	24037267
NCU00340	PP-1	XP_957811.1	NCU06145	NCU06145	XP_960007.1	Positive	TFdown-RNAseq	TF perturbation	High	Genetics. 2013 Nov;195(3):883-98.	24037267
NCU00340	PP-1	XP_957811.1	NCU06170	NCU06170	XP_960032.1	Positive	TFdown-RNAseq	TF perturbation	High	Genetics. 2013 Nov;195(3):883-98.	24037267
NCU00340	PP-1	XP_957811.1	NCU06185	ACW-9	XP_962997.1	Positive	TFdown-RNAseq	TF perturbation	High	Genetics. 2013 Nov;195(3):883-98.	24037267
NCU00340	PP-1	XP_957811.1	NCU06187	AD-4	XP_962999.3	Positive	TFdown-RNAseq	TF perturbation	High	Genetics. 2013 Nov;195(3):883-98.	24037267
NCU00340	PP-1	XP_957811.1	NCU06203	NCU06203	XP_962919.1	Positive	TFdown-RNAseq	TF perturbation	High	Genetics. 2013 Nov;195(3):883-98.	24037267
NCU00340	PP-1	XP_957811.1	NCU06207	NCU06207	XP_962923.1	Negative	TFdown-RNAseq	TF perturbation	High	Genetics. 2013 Nov;195(3):883-98.	24037267
NCU00340	PP-1	XP_957811.1	NCU06210	NCU06210	XP_962926.1	Positive	TFdown-RNAseq	TF perturbation	High	Genetics. 2013 Nov;195(3):883-98.	24037267
NCU00340	PP-1	XP_957811.1	NCU06211	TCA-16	XP_011393888.1	Positive	TFdown-RNAseq	TF perturbation	High	Genetics. 2013 Nov;195(3):883-98.	24037267
NCU00340	PP-1	XP_957811.1	NCU06226	NCU06226	XP_963077.1	Positive	TFdown-RNAseq	TF perturbation	High	Genetics. 2013 Nov;195(3):883-98.	24037267
NCU00340	PP-1	XP_957811.1	NCU06235	NCU06235	XP_963086.2	Positive	TFdown-RNAseq	TF perturbation	High	Genetics. 2013 Nov;195(3):883-98.	24037267
NCU00340	PP-1	XP_957811.1	NCU06247	NCU06247	XP_963098.2	Positive	TFdown-RNAseq	TF perturbation	High	Genetics. 2013 Nov;195(3):883-98.	24037267
NCU00340	PP-1	XP_957811.1	NCU06249	STK-40	XP_963100.1	Negative	TFdown-microarray	TF perturbation	High	Genetics. 2005 Jul;170(3):1091-104.	15802524
NCU00340	PP-1	XP_957811.1	NCU06301	NCU06301	XP_962563.1	Negative	TFdown-RNAseq	TF perturbation	High	Genetics. 2013 Nov;195(3):883-98.	24037267
NCU00340	PP-1	XP_957811.1	NCU06342	NCU06342	XP_962376.3	Positive	TFdown-RNAseq	TF perturbation	High	Genetics. 2013 Nov;195(3):883-98.	24037267
NCU00340	PP-1	XP_957811.1	NCU06358	NCU06358	XP_962392.2	Negative	TFdown-microarray	TF perturbation	High	Genetics. 2005 Jul;170(3):1091-104.	15802524
NCU00340	PP-1	XP_957811.1	NCU06360	NCU06360	XP_962394.1	Negative	TFdown-RNAseq	TF perturbation	High	Genetics. 2013 Nov;195(3):883-98.	24037267
NCU00340	PP-1	XP_957811.1	NCU06361	NCU06361	XP_011394178.1	Positive	TFdown-RNAseq	TF perturbation	High	Genetics. 2013 Nov;195(3):883-98.	24037267
NCU00340	PP-1	XP_957811.1	NCU06373	NCU06373	XP_962407.3	Positive	TFdown-RNAseq	TF perturbation	High	Genetics. 2013 Nov;195(3):883-98.	24037267
NCU00340	PP-1	XP_957811.1	NCU06402	NCU06402	XP_011394190.1	Negative	TFdown-RNAseq	TF perturbation	High	Genetics. 2013 Nov;195(3):883-98.	24037267
NCU00340	PP-1	XP_957811.1	NCU06419	MEK-1	XP_957310.3	Positive	TFdown-RNAseq	TF perturbation	High	Genetics. 2013 Nov;195(3):883-98.	24037267
NCU00340	PP-1	XP_957811.1	NCU06431	NCU06431	XP_011393911.1	Positive	TFdown-RNAseq	TF perturbation	High	Genetics. 2013 Nov;195(3):883-98.	24037267
NCU00340	PP-1	XP_957811.1	NCU06432	NCU06432	XP_957323.2	Positive	TFdown-RNAseq	TF perturbation	High	Genetics. 2013 Nov;195(3):883-98.	24037267
NCU00340	PP-1	XP_957811.1	NCU06467	NCU06467	XP_011393922.1	Positive	TFdown-RNAseq	TF perturbation	High	Genetics. 2013 Nov;195(3):883-98.	24037267
NCU00340	PP-1	XP_957811.1	NCU06469	NCU06469	XP_957360.1	Positive	TFdown-RNAseq	TF perturbation	High	Genetics. 2013 Nov;195(3):883-98.	24037267
NCU00340	PP-1	XP_957811.1	NCU06493	GNA-1	XP_957133.1	Negative	TFdown-RNAseq	TF perturbation	High	Genetics. 2013 Nov;195(3):883-98.	24037267
NCU00340	PP-1	XP_957811.1	NCU06509	NCU06509	XP_011393927.1	Positive	TFdown-RNAseq	TF perturbation	High	Genetics. 2013 Nov;195(3):883-98.	24037267
NCU00340	PP-1	XP_957811.1	NCU06514	NCU06514	XP_961725.1	Positive	TFdown-RNAseq	TF perturbation	High	Genetics. 2013 Nov;195(3):883-98.	24037267
NCU00340	PP-1	XP_957811.1	NCU06558	NCU06558	XP_962265.2	Negative	TFdown-RNAseq	TF perturbation	High	Genetics. 2013 Nov;195(3):883-98.	24037267
NCU00340	PP-1	XP_957811.1	NCU06560	NCU06560	XP_962267.2	Positive	TFdown-RNAseq	TF perturbation	High	Genetics. 2013 Nov;195(3):883-98.	24037267
NCU00340	PP-1	XP_957811.1	NCU06607	NCU06607	XP_962349.1	Positive	TFdown-RNAseq	TF perturbation	High	Genetics. 2013 Nov;195(3):883-98.	24037267
NCU00340	PP-1	XP_957811.1	NCU06619	MTR	XP_962361.1	Positive	TFdown-RNAseq	TF perturbation	High	Genetics. 2013 Nov;195(3):883-98.	24037267
NCU00340	PP-1	XP_957811.1	NCU06632	TOM20	XP_961820.1	Positive	TFdown-RNAseq	TF perturbation	High	Genetics. 2013 Nov;195(3):883-98.	24037267
NCU00340	PP-1	XP_957811.1	NCU06661	NCU06661	XP_960908.1	Positive	TFdown-RNAseq	TF perturbation	High	Genetics. 2013 Nov;195(3):883-98.	24037267
NCU00340	PP-1	XP_957811.1	NCU06688	NCU06688	XP_961003.2	Positive	TFdown-RNAseq	TF perturbation	High	Genetics. 2013 Nov;195(3):883-98.	24037267
NCU00340	PP-1	XP_957811.1	NCU06698	GNN	XP_011394702.1	Positive	TFdown-RNAseq	TF perturbation	High	Genetics. 2013 Nov;195(3):883-98.	24037267
NCU00340	PP-1	XP_957811.1	NCU06699	NCU06699	XP_961014.1	Positive	TFdown-RNAseq	TF perturbation	High	Genetics. 2013 Nov;195(3):883-98.	24037267
NCU00340	PP-1	XP_957811.1	NCU06729	GNA-2	XP_011394710.1	Negative	TFdown-RNAseq	TF perturbation	High	Genetics. 2013 Nov;195(3):883-98.	24037267
NCU00340	PP-1	XP_957811.1	NCU06737	NCU06737	XP_963509.2	Positive	TFdown-RNAseq	TF perturbation	High	Genetics. 2013 Nov;195(3):883-98.	24037267
NCU00340	PP-1	XP_957811.1	NCU06743	NCU06743	XP_963515.2	Positive	TFdown-RNAseq	TF perturbation	High	Genetics. 2013 Nov;195(3):883-98.	24037267
NCU00340	PP-1	XP_957811.1	NCU06749	NCU06749	XP_963521.1	Positive	TFdown-RNAseq	TF perturbation	High	Genetics. 2013 Nov;195(3):883-98.	24037267
NCU00340	PP-1	XP_957811.1	NCU06804	NCU06804	XP_963645.1	Negative	TFdown-RNAseq	TF perturbation	High	Genetics. 2013 Nov;195(3):883-98.	24037267
NCU00340	PP-1	XP_957811.1	NCU06843	NCU06843	XP_963317.2	Positive	TFdown-RNAseq	TF perturbation	High	Genetics. 2013 Nov;195(3):883-98.	24037267
NCU00340	PP-1	XP_957811.1	NCU06892	NCU06892	XP_959239.1	Positive	TFdown-RNAseq	TF perturbation	High	Genetics. 2013 Nov;195(3):883-98.	24037267
NCU00340	PP-1	XP_957811.1	NCU06912	NCU06912	XP_959259.2	Positive	TFdown-RNAseq	TF perturbation	High	Genetics. 2013 Nov;195(3):883-98.	24037267
NCU00340	PP-1	XP_957811.1	NCU06919	NCU06919	XP_959266.1	Positive	TFdown-RNAseq	TF perturbation	High	Genetics. 2013 Nov;195(3):883-98.	24037267
NCU00340	PP-1	XP_957811.1	NCU06923	NCU06923	XP_959270.1	Positive	TFdown-RNAseq	TF perturbation	High	Genetics. 2013 Nov;195(3):883-98.	24037267
NCU00340	PP-1	XP_957811.1	NCU06940	NCU06940	XP_958046.2	Negative	TFdown-RNAseq	TF perturbation	High	Genetics. 2013 Nov;195(3):883-98.	24037267
NCU00340	PP-1	XP_957811.1	NCU06943	NCU06943	XP_958049.2	Positive	TFdown-RNAseq	TF perturbation	High	Genetics. 2013 Nov;195(3):883-98.	24037267
NCU00340	PP-1	XP_957811.1	NCU06968	NCU06968	XP_962608.1	Positive	TFdown-RNAseq	TF perturbation	High	Genetics. 2013 Nov;195(3):883-98.	24037267
NCU00340	PP-1	XP_957811.1	NCU06989	NCU06989	XP_962629.2	Positive	TFdown-RNAseq	TF perturbation	High	Genetics. 2013 Nov;195(3):883-98.	24037267
NCU00340	PP-1	XP_957811.1	NCU07014	CRP-3	XP_961835.1	Positive	TFdown-RNAseq	TF perturbation	High	Genetics. 2013 Nov;195(3):883-98.	24037267
NCU00340	PP-1	XP_957811.1	NCU07027	GPN	XP_962166.2	Positive	TFdown-microarray	TF perturbation	High	Genetics. 2005 Jul;170(3):1091-104.	15802524
NCU00340	PP-1	XP_957811.1	NCU07027	GPN	XP_962166.2	Negative	TFdown-RNAseq	TF perturbation	High	Genetics. 2013 Nov;195(3):883-98.	24037267
NCU00340	PP-1	XP_957811.1	NCU07029	NCU07029	XP_962168.1	Positive	TFdown-RNAseq	TF perturbation	High	Genetics. 2013 Nov;195(3):883-98.	24037267
NCU00340	PP-1	XP_957811.1	NCU07091	NCU07091	XP_960252.1	Positive	TFdown-RNAseq	TF perturbation	High	Genetics. 2013 Nov;195(3):883-98.	24037267
NCU00340	PP-1	XP_957811.1	NCU07112	NCU07112	XP_960273.1	Positive	TFdown-RNAseq	TF perturbation	High	Genetics. 2013 Nov;195(3):883-98.	24037267
NCU00340	PP-1	XP_957811.1	NCU07141	NCU07141	XP_960324.1	Negative	TFdown-RNAseq	TF perturbation	High	Genetics. 2013 Nov;195(3):883-98.	24037267
NCU00340	PP-1	XP_957811.1	NCU07166	NCU07166	XP_957391.1	Positive	TFdown-microarray	TF perturbation	High	Genetics. 2005 Jul;170(3):1091-104.	15802524
NCU00340	PP-1	XP_957811.1	NCU07167	NCU07167	XP_957392.1	Negative	TFdown-RNAseq	TF perturbation	High	Genetics. 2013 Nov;195(3):883-98.	24037267
NCU00340	PP-1	XP_957811.1	NCU07192	NCU07192	XP_957417.2	Positive	TFdown-RNAseq	TF perturbation	High	Genetics. 2013 Nov;195(3):883-98.	24037267
NCU00340	PP-1	XP_957811.1	NCU07205	NIT-10	XP_957430.2	Negative	TFdown-RNAseq	TF perturbation	High	Genetics. 2013 Nov;195(3):883-98.	24037267
NCU00340	PP-1	XP_957811.1	NCU07222	NCU07222	XP_957447.1	Positive	TFdown-microarray	TF perturbation	High	Genetics. 2005 Jul;170(3):1091-104.	15802524
NCU00340	PP-1	XP_957811.1	NCU07222	NCU07222	XP_957447.1	Positive	TFdown-RNA blot hybridization	TF perturbation	Low	Genetics. 2005 Jul;170(3):1091-104.	15802524
NCU00340	PP-1	XP_957811.1	NCU07253	GEL-4	XP_962107.1	Positive	TFdown-RNAseq	TF perturbation	High	Genetics. 2013 Nov;195(3):883-98.	24037267
NCU00340	PP-1	XP_957811.1	NCU07266	NCU07266	XP_962120.1	Positive	TFdown-RNAseq	TF perturbation	High	Genetics. 2013 Nov;195(3):883-98.	24037267
NCU00340	PP-1	XP_957811.1	NCU07281	GPI-1	XP_962135.1	Negative	TFdown-RNAseq	TF perturbation	High	Genetics. 2013 Nov;195(3):883-98.	24037267
NCU00340	PP-1	XP_957811.1	NCU07313	NCU07313	XP_962471.3	Negative	TFdown-RNAseq	TF perturbation	High	Genetics. 2013 Nov;195(3):883-98.	24037267
NCU00340	PP-1	XP_957811.1	NCU07318	NCU07318	XP_962476.1	Negative	TFdown-microarray	TF perturbation	High	Genetics. 2005 Jul;170(3):1091-104.	15802524
NCU00340	PP-1	XP_957811.1	NCU07325	CON-10	XP_962483.1	Negative	TFdown-RNAseq	TF perturbation	High	Genetics. 2013 Nov;195(3):883-98.	24037267
NCU00340	PP-1	XP_957811.1	NCU07365	PCB-7	XP_957993.1	Positive	TFdown-RNAseq	TF perturbation	High	Genetics. 2013 Nov;195(3):883-98.	24037267
NCU00340	PP-1	XP_957811.1	NCU07380	NCU07380	XP_958873.1	Positive	TFdown-RNAseq	TF perturbation	High	Genetics. 2013 Nov;195(3):883-98.	24037267
NCU00340	PP-1	XP_957811.1	NCU07388	NCU07388	XP_958881.1	Positive	TFdown-RNAseq	TF perturbation	High	Genetics. 2013 Nov;195(3):883-98.	24037267
NCU00340	PP-1	XP_957811.1	NCU07389	HAM-9	XP_957900.3	Positive	TFdown-RNAseq	TF perturbation	High	Genetics. 2013 Nov;195(3):883-98.	24037267
NCU00340	PP-1	XP_957811.1	NCU07392	ADV-1	XP_958476.3	Positive	TFdown-RNAseq	TF perturbation	High	Genetics. 2013 Nov;195(3):883-98.	24037267
NCU00340	PP-1	XP_957811.1	NCU07408	PO	XP_011393165.1	Positive	TFdown-RNAseq	TF perturbation	High	Genetics. 2013 Nov;195(3):883-98.	24037267
NCU00340	PP-1	XP_957811.1	NCU07414	NCU07414	XP_958415.1	Positive	TFdown-RNAseq	TF perturbation	High	Genetics. 2013 Nov;195(3):883-98.	24037267
NCU00340	PP-1	XP_957811.1	NCU07432	PLS-1	XP_964619.1	Positive	TFdown-RNAseq	TF perturbation	High	Genetics. 2013 Nov;195(3):883-98.	24037267
NCU00340	PP-1	XP_957811.1	NCU07439	NCU07439	XP_964626.1	Positive	TFdown-RNAseq	TF perturbation	High	Genetics. 2013 Nov;195(3):883-98.	24037267
NCU00340	PP-1	XP_957811.1	NCU07449	MKR-5	XP_964636.1	Positive	TFdown-RNA blot hybridization	TF perturbation	Low	Genetics. 2005 Jul;170(3):1091-104.	15802524
NCU00340	PP-1	XP_957811.1	NCU07456	RIB-5	XP_963907.1	Negative	TFdown-RNAseq	TF perturbation	High	Genetics. 2013 Nov;195(3):883-98.	24037267
NCU00340	PP-1	XP_957811.1	NCU07459	PRM-1	XP_963910.1	Positive	TFdown-PCR	TF perturbation	Low	Genetics. 2013 Nov;195(3):883-98.	24037267
NCU00340	PP-1	XP_957811.1	NCU07459	PRM-1	XP_963910.1	Positive	TFdown-RNAseq	TF perturbation	High	Genetics. 2013 Nov;195(3):883-98.	24037267
NCU00340	PP-1	XP_957811.1	NCU07491	NCU07491	XP_965038.1	Positive	TFdown-RNAseq	TF perturbation	High	Genetics. 2013 Nov;195(3):883-98.	24037267
NCU00340	PP-1	XP_957811.1	NCU07503	NCU07503	XP_965050.1	Negative	TFdown-RNAseq	TF perturbation	High	Genetics. 2013 Nov;195(3):883-98.	24037267
NCU00340	PP-1	XP_957811.1	NCU07523	NCU07523	XP_959036.3	Negative	TFdown-microarray	TF perturbation	High	Genetics. 2005 Jul;170(3):1091-104.	15802524
NCU00340	PP-1	XP_957811.1	NCU07523	NCU07523	XP_959036.3	Positive	TFdown-RNAseq	TF perturbation	High	Genetics. 2013 Nov;195(3):883-98.	24037267
NCU00340	PP-1	XP_957811.1	NCU07528	NCU07528	XP_011393934.1	Negative	TFdown-RNAseq	TF perturbation	High	Genetics. 2013 Nov;195(3):883-98.	24037267
NCU00340	PP-1	XP_957811.1	NCU07541	NCU07541	XP_959054.2	Negative	TFdown-RNAseq	TF perturbation	High	Genetics. 2013 Nov;195(3):883-98.	24037267
NCU00340	PP-1	XP_957811.1	NCU07542	RAD23	XP_959055.2	Positive	TFdown-RNAseq	TF perturbation	High	Genetics. 2013 Nov;195(3):883-98.	24037267
NCU00340	PP-1	XP_957811.1	NCU07547	NCU07547	XP_959060.1	Positive	TFdown-RNAseq	TF perturbation	High	Genetics. 2013 Nov;195(3):883-98.	24037267
NCU00340	PP-1	XP_957811.1	NCU07562	NCU07562	XP_958607.2	Positive	TFdown-RNAseq	TF perturbation	High	Genetics. 2013 Nov;195(3):883-98.	24037267
NCU00340	PP-1	XP_957811.1	NCU07598	NCU07598	#N/A	Positive	TFdown-microarray	TF perturbation	High	Genetics. 2005 Jul;170(3):1091-104.	15802524
NCU00340	PP-1	XP_957811.1	NCU07609	NCU07609	XP_962843.2	Positive	TFdown-RNAseq	TF perturbation	High	Genetics. 2013 Nov;195(3):883-98.	24037267
NCU00340	PP-1	XP_957811.1	NCU07610	NCU07610	XP_962844.2	Positive	TFdown-RNAseq	TF perturbation	High	Genetics. 2013 Nov;195(3):883-98.	24037267
NCU00340	PP-1	XP_957811.1	NCU07659	ACE-4	XP_962786.1	Positive	TFdown-RNAseq	TF perturbation	High	Genetics. 2013 Nov;195(3):883-98.	24037267
NCU00340	PP-1	XP_957811.1	NCU07670	CYT-19	XP_962312.1	Positive	TFdown-RNAseq	TF perturbation	High	Genetics. 2013 Nov;195(3):883-98.	24037267
NCU00340	PP-1	XP_957811.1	NCU07697	TCA-4	XP_962283.1	Positive	TFdown-RNAseq	TF perturbation	High	Genetics. 2013 Nov;195(3):883-98.	24037267
NCU00340	PP-1	XP_957811.1	NCU07700	COT-3	XP_962286.2	Positive	TFdown-RNAseq	TF perturbation	High	Genetics. 2013 Nov;195(3):883-98.	24037267
NCU00340	PP-1	XP_957811.1	NCU07719	NCU07719	XP_961969.1	Negative	TFdown-RNAseq	TF perturbation	High	Genetics. 2013 Nov;195(3):883-98.	24037267
NCU00340	PP-1	XP_957811.1	NCU07726	NCU07726	XP_961976.1	Positive	TFdown-RNAseq	TF perturbation	High	Genetics. 2013 Nov;195(3):883-98.	24037267
NCU00340	PP-1	XP_957811.1	NCU07755	NCU07755	XP_958548.3	Positive	TFdown-RNAseq	TF perturbation	High	Genetics. 2013 Nov;195(3):883-98.	24037267
NCU00340	PP-1	XP_957811.1	NCU07760	GH61-2	XP_958254.1	Positive	TFdown-RNAseq	TF perturbation	High	Genetics. 2013 Nov;195(3):883-98.	24037267
NCU00340	PP-1	XP_957811.1	NCU07776	ACW-5	XP_958697.1	Positive	TFdown-RNAseq	TF perturbation	High	Genetics. 2013 Nov;195(3):883-98.	24037267
NCU00340	PP-1	XP_957811.1	NCU07784	NCU07784	XP_958705.1	Positive	TFdown-microarray	TF perturbation	High	Genetics. 2005 Jul;170(3):1091-104.	15802524
NCU00340	PP-1	XP_957811.1	NCU07784	NCU07784	XP_958705.1	Positive	TFdown-RNA blot hybridization	TF perturbation	Low	Genetics. 2005 Jul;170(3):1091-104.	15802524
NCU00340	PP-1	XP_957811.1	NCU07787	CCG-14	XP_958708.1	Negative	TFdown-RNAseq	TF perturbation	High	Genetics. 2013 Nov;195(3):883-98.	24037267
NCU00340	PP-1	XP_957811.1	NCU07802	NCU07802	XP_958388.1	Positive	TFdown-RNAseq	TF perturbation	High	Genetics. 2013 Nov;195(3):883-98.	24037267
NCU00340	PP-1	XP_957811.1	NCU07817	NCW-3	XP_962938.3	Negative	TFdown-RNAseq	TF perturbation	High	Genetics. 2013 Nov;195(3):883-98.	24037267
NCU00340	PP-1	XP_957811.1	NCU07817	NCW-3	XP_962938.3	Positive	TFdown-RNAseq	TF perturbation	High	Genetics. 2013 Nov;195(3):883-98.	24037267
NCU00340	PP-1	XP_957811.1	NCU07826	NCU07826	XP_962947.1	Positive	TFdown-RNAseq	TF perturbation	High	Genetics. 2013 Nov;195(3):883-98.	24037267
NCU00340	PP-1	XP_957811.1	NCU07827	NCU07827	XP_011393942.1	Positive	TFdown-RNAseq	TF perturbation	High	Genetics. 2013 Nov;195(3):883-98.	24037267
NCU00340	PP-1	XP_957811.1	NCU07829	NCU07829	XP_962950.2	Positive	TFdown-RNAseq	TF perturbation	High	Genetics. 2013 Nov;195(3):883-98.	24037267
NCU00340	PP-1	XP_957811.1	NCU07830	CRP-2	XP_962951.1	Positive	TFdown-RNAseq	TF perturbation	High	Genetics. 2013 Nov;195(3):883-98.	24037267
NCU00340	PP-1	XP_957811.1	NCU07839	NCU07839	XP_962960.3	Positive	TFdown-RNAseq	TF perturbation	High	Genetics. 2013 Nov;195(3):883-98.	24037267
NCU00340	PP-1	XP_957811.1	NCU07842	WSC	XP_011393945.1	Positive	TFdown-RNAseq	TF perturbation	High	Genetics. 2013 Nov;195(3):883-98.	24037267
NCU00340	PP-1	XP_957811.1	NCU07850	NOR-1	XP_963111.2	Positive	TFdown-RNAseq	TF perturbation	High	Genetics. 2013 Nov;195(3):883-98.	24037267
NCU00340	PP-1	XP_957811.1	NCU07853	NCU07853	XP_963114.1	Negative	TFdown-RNAseq	TF perturbation	High	Genetics. 2013 Nov;195(3):883-98.	24037267
NCU00340	PP-1	XP_957811.1	NCU07857	NCU07857	XP_963118.1	Positive	TFdown-RNAseq	TF perturbation	High	Genetics. 2013 Nov;195(3):883-98.	24037267
NCU00340	PP-1	XP_957811.1	NCU07868	NCU07868	XP_011393954.1	Positive	TFdown-RNAseq	TF perturbation	High	Genetics. 2013 Nov;195(3):883-98.	24037267
NCU00340	PP-1	XP_957811.1	NCU07903	NCU07903	#N/A	Positive	TFdown-RNAseq	TF perturbation	High	Genetics. 2013 Nov;195(3):883-98.	24037267
NCU00340	PP-1	XP_957811.1	NCU07922	NCU07922	XP_962438.1	Positive	TFdown-RNAseq	TF perturbation	High	Genetics. 2013 Nov;195(3):883-98.	24037267
NCU00340	PP-1	XP_957811.1	NCU07929	NCU07929	XP_962445.1	Positive	TFdown-RNAseq	TF perturbation	High	Genetics. 2013 Nov;195(3):883-98.	24037267
NCU00340	PP-1	XP_957811.1	NCU07947	NCU07947	XP_962080.2	Negative	TFdown-RNAseq	TF perturbation	High	Genetics. 2013 Nov;195(3):883-98.	24037267
NCU00340	PP-1	XP_957811.1	NCU07953	AOD-1	XP_962086.1	Negative	TFdown-RNAseq	TF perturbation	High	Genetics. 2013 Nov;195(3):883-98.	24037267
NCU00340	PP-1	XP_957811.1	NCU07959	NCU07959	XP_962092.1	Negative	TFdown-RNAseq	TF perturbation	High	Genetics. 2013 Nov;195(3):883-98.	24037267
NCU00340	PP-1	XP_957811.1	NCU07974	NCU07974	XP_962644.1	Positive	TFdown-RNAseq	TF perturbation	High	Genetics. 2013 Nov;195(3):883-98.	24037267
NCU00340	PP-1	XP_957811.1	NCU08037	NCU08037	XP_962707.1	Positive	TFdown-RNAseq	TF perturbation	High	Genetics. 2013 Nov;195(3):883-98.	24037267
NCU00340	PP-1	XP_957811.1	NCU08055	NCU08055	XP_965186.2	Positive	TFdown-microarray	TF perturbation	High	Genetics. 2005 Jul;170(3):1091-104.	15802524
NCU00340	PP-1	XP_957811.1	NCU08090	NCU08090	XP_965221.1	Negative	TFdown-RNAseq	TF perturbation	High	Genetics. 2013 Nov;195(3):883-98.	24037267
NCU00340	PP-1	XP_957811.1	NCU08120	NCU08120	XP_963879.1	Positive	TFdown-RNAseq	TF perturbation	High	Genetics. 2013 Nov;195(3):883-98.	24037267
NCU00340	PP-1	XP_957811.1	NCU08130	NCU08130	XP_959673.1	Negative	TFdown-RNAseq	TF perturbation	High	Genetics. 2013 Nov;195(3):883-98.	24037267
NCU00340	PP-1	XP_957811.1	NCU08133	NCU08133	XP_959676.3	Positive	TFdown-RNAseq	TF perturbation	High	Genetics. 2013 Nov;195(3):883-98.	24037267
NCU00340	PP-1	XP_957811.1	NCU08169	NCU08169	XP_959661.2	Positive	TFdown-RNAseq	TF perturbation	High	Genetics. 2013 Nov;195(3):883-98.	24037267
NCU00340	PP-1	XP_957811.1	NCU08183	NCU08183	XP_959576.2	Negative	TFdown-RNAseq	TF perturbation	High	Genetics. 2013 Nov;195(3):883-98.	24037267
NCU00340	PP-1	XP_957811.1	NCU08216	NCU08216	XP_959306.1	Negative	TFdown-RNAseq	TF perturbation	High	Genetics. 2013 Nov;195(3):883-98.	24037267
NCU00340	PP-1	XP_957811.1	NCU08229	NCU08229	XP_959319.2	Positive	TFdown-RNAseq	TF perturbation	High	Genetics. 2013 Nov;195(3):883-98.	24037267
NCU00340	PP-1	XP_957811.1	NCU08257	NCU08257	XP_959347.3	Positive	TFdown-RNAseq	TF perturbation	High	Genetics. 2013 Nov;195(3):883-98.	24037267
NCU00340	PP-1	XP_957811.1	NCU08269	PDX-4	XP_961897.2	Negative	TFdown-RNAseq	TF perturbation	High	Genetics. 2013 Nov;195(3):883-98.	24037267
NCU00340	PP-1	XP_957811.1	NCU08280	NCU08280	XP_961806.1	Negative	TFdown-RNAseq	TF perturbation	High	Genetics. 2013 Nov;195(3):883-98.	24037267
NCU00340	PP-1	XP_957811.1	NCU08295	NCU08295	XP_962508.1	Positive	TFdown-RNAseq	TF perturbation	High	Genetics. 2013 Nov;195(3):883-98.	24037267
NCU00340	PP-1	XP_957811.1	NCU08297	NCU08297	XP_011394298.1	Negative	TFdown-RNAseq	TF perturbation	High	Genetics. 2013 Nov;195(3):883-98.	24037267
NCU00340	PP-1	XP_957811.1	NCU08329	NCU08329	XP_962542.1	Positive	TFdown-RNAseq	TF perturbation	High	Genetics. 2013 Nov;195(3):883-98.	24037267
NCU00340	PP-1	XP_957811.1	NCU08330	NCU08330	XP_962543.1	Negative	TFdown-RNAseq	TF perturbation	High	Genetics. 2013 Nov;195(3):883-98.	24037267
NCU00340	PP-1	XP_957811.1	NCU08332	HEX-1	XP_963707.1	Positive	TFdown-microarray	TF perturbation	High	Genetics. 2005 Jul;170(3):1091-104.	15802524
NCU00340	PP-1	XP_957811.1	NCU08332	HEX-1	XP_963707.1	Positive	TFdown-RNAseq	TF perturbation	High	Genetics. 2013 Nov;195(3):883-98.	24037267
NCU00340	PP-1	XP_957811.1	NCU08336	TCA-12	XP_001728186.2	Positive	TFdown-RNAseq	TF perturbation	High	Genetics. 2013 Nov;195(3):883-98.	24037267
NCU00340	PP-1	XP_957811.1	NCU08344	NCU08344	XP_965247.1	Positive	TFdown-RNAseq	TF perturbation	High	Genetics. 2013 Nov;195(3):883-98.	24037267
NCU00340	PP-1	XP_957811.1	NCU08384	XR	XP_963931.1	Positive	TFdown-RNAseq	TF perturbation	High	Genetics. 2013 Nov;195(3):883-98.	24037267
NCU00340	PP-1	XP_957811.1	NCU08389	NCU08389	XP_011393205.1	Positive	TFdown-RNAseq	TF perturbation	High	Genetics. 2013 Nov;195(3):883-98.	24037267
NCU00340	PP-1	XP_957811.1	NCU08410	NCU08410	XP_963282.1	Positive	TFdown-RNAseq	TF perturbation	High	Genetics. 2013 Nov;195(3):883-98.	24037267
NCU00340	PP-1	XP_957811.1	NCU08421	NCU08421	XP_963181.1	Positive	TFdown-RNAseq	TF perturbation	High	Genetics. 2013 Nov;195(3):883-98.	24037267
NCU00340	PP-1	XP_957811.1	NCU08433	NCU08433	XP_963403.1	Positive	TFdown-RNAseq	TF perturbation	High	Genetics. 2013 Nov;195(3):883-98.	24037267
NCU00340	PP-1	XP_957811.1	NCU08457	EAS;CCG-2	XP_963300.1	Negative	TFdown-microarray	TF perturbation	High	Genetics. 2005 Jul;170(3):1091-104.	15802524
NCU00340	PP-1	XP_957811.1	NCU08457	EAS;CCG-2	XP_963300.1	Negative	TFdown-RNA blot hybridization	TF perturbation	Low	Genetics. 2005 Jul;170(3):1091-104.	15802524
NCU00340	PP-1	XP_957811.1	NCU08457	EAS;CCG-2	XP_963300.1	Negative	TFdown-RNAseq	TF perturbation	High	Genetics. 2013 Nov;195(3):883-98.	24037267
NCU00340	PP-1	XP_957811.1	NCU08487	NCU08487	XP_011393615.1	Positive	TFdown-microarray	TF perturbation	High	Genetics. 2005 Jul;170(3):1091-104.	15802524
NCU00340	PP-1	XP_957811.1	NCU08500	NCU08500	XP_011393618.1	Positive	TFdown-RNAseq	TF perturbation	High	Genetics. 2013 Nov;195(3):883-98.	24037267
NCU00340	PP-1	XP_957811.1	NCU08502	NCU08502	XP_011393620.1	Positive	TFdown-RNAseq	TF perturbation	High	Genetics. 2013 Nov;195(3):883-98.	24037267
NCU00340	PP-1	XP_957811.1	NCU08507	NCU08507	XP_963436.1	Positive	TFdown-RNAseq	TF perturbation	High	Genetics. 2013 Nov;195(3):883-98.	24037267
NCU00340	PP-1	XP_957811.1	NCU08518	NCU08518	XP_963168.1	Positive	TFdown-RNAseq	TF perturbation	High	Genetics. 2013 Nov;195(3):883-98.	24037267
NCU00340	PP-1	XP_957811.1	NCU08535	NCU08535	XP_963017.1	Positive	TFdown-RNAseq	TF perturbation	High	Genetics. 2013 Nov;195(3):883-98.	24037267
NCU00340	PP-1	XP_957811.1	NCU08550	NCU08550	XP_011393959.1	Positive	TFdown-RNAseq	TF perturbation	High	Genetics. 2013 Nov;195(3):883-98.	24037267
NCU00340	PP-1	XP_957811.1	NCU08595	NCU08595	XP_963740.1	Positive	TFdown-RNAseq	TF perturbation	High	Genetics. 2013 Nov;195(3):883-98.	24037267
NCU00340	PP-1	XP_957811.1	NCU08620	NCU08620	XP_964828.1	Positive	TFdown-RNAseq	TF perturbation	High	Genetics. 2013 Nov;195(3):883-98.	24037267
NCU00340	PP-1	XP_957811.1	NCU08626	PHR	XP_964834.2	Negative	TFdown-RNAseq	TF perturbation	High	Genetics. 2013 Nov;195(3):883-98.	24037267
NCU00340	PP-1	XP_957811.1	NCU08627	CRP-7	XP_011393216.1	Positive	TFdown-RNAseq	TF perturbation	High	Genetics. 2013 Nov;195(3):883-98.	24037267
NCU00340	PP-1	XP_957811.1	NCU08656	NCU08656	XP_961957.2	Positive	TFdown-RNAseq	TF perturbation	High	Genetics. 2013 Nov;195(3):883-98.	24037267
NCU00340	PP-1	XP_957811.1	NCU08691	NCU08691	XP_961770.2	Positive	TFdown-microarray	TF perturbation	High	Genetics. 2005 Jul;170(3):1091-104.	15802524
NCU00340	PP-1	XP_957811.1	NCU08691	NCU08691	XP_961770.2	Positive	TFdown-RNA blot hybridization	TF perturbation	Low	Genetics. 2005 Jul;170(3):1091-104.	15802524
NCU00340	PP-1	XP_957811.1	NCU08791	CAT-1	XP_956234.1	Positive	TFdown-microarray	TF perturbation	High	Genetics. 2005 Jul;170(3):1091-104.	15802524
NCU00340	PP-1	XP_957811.1	NCU08794	NCU08794	XP_956237.1	Positive	TFdown-RNAseq	TF perturbation	High	Genetics. 2013 Nov;195(3):883-98.	24037267
NCU00340	PP-1	XP_957811.1	NCU08807	CRE-1	XP_961994.1	Positive	TFdown-RNAseq	TF perturbation	High	Genetics. 2013 Nov;195(3):883-98.	24037267
NCU00340	PP-1	XP_957811.1	NCU08812	NCU08812	XP_961852.2	Positive	TFdown-microarray	TF perturbation	High	Genetics. 2005 Jul;170(3):1091-104.	15802524
NCU00340	PP-1	XP_957811.1	NCU08823	BD	XP_961863.2	Negative	TFdown-RNAseq	TF perturbation	High	Genetics. 2013 Nov;195(3):883-98.	24037267
NCU00340	PP-1	XP_957811.1	NCU08824	NCU08824	XP_962035.2	Negative	TFdown-RNAseq	TF perturbation	High	Genetics. 2013 Nov;195(3):883-98.	24037267
NCU00340	PP-1	XP_957811.1	NCU08833	NCU08833	XP_962044.1	Positive	TFdown-RNAseq	TF perturbation	High	Genetics. 2013 Nov;195(3):883-98.	24037267
NCU00340	PP-1	XP_957811.1	NCU08861	NCU08861	XP_960991.1	Positive	TFdown-RNAseq	TF perturbation	High	Genetics. 2013 Nov;195(3):883-98.	24037267
NCU00340	PP-1	XP_957811.1	NCU08894	NCU08894	XP_958832.1	Positive	TFdown-RNAseq	TF perturbation	High	Genetics. 2013 Nov;195(3):883-98.	24037267
NCU00340	PP-1	XP_957811.1	NCU08897	NCU08897	XP_958835.1	Positive	TFdown-RNAseq	TF perturbation	High	Genetics. 2013 Nov;195(3):883-98.	24037267
NCU00340	PP-1	XP_957811.1	NCU08898	LYS-6	XP_958836.1	Positive	TFdown-RNAseq	TF perturbation	High	Genetics. 2013 Nov;195(3):883-98.	24037267
NCU00340	PP-1	XP_957811.1	NCU08909	GEL-3	XP_958678.1	Positive	TFdown-RNAseq	TF perturbation	High	Genetics. 2013 Nov;195(3):883-98.	24037267
NCU00340	PP-1	XP_957811.1	NCU08920	NCU08920	XP_958689.1	Positive	TFdown-RNAseq	TF perturbation	High	Genetics. 2013 Nov;195(3):883-98.	24037267
NCU00340	PP-1	XP_957811.1	NCU08923	NCU08923	XP_960605.1	Positive	TFdown-RNAseq	TF perturbation	High	Genetics. 2013 Nov;195(3):883-98.	24037267
NCU00340	PP-1	XP_957811.1	NCU08951	NCU08951	XP_960675.1	Positive	TFdown-RNAseq	TF perturbation	High	Genetics. 2013 Nov;195(3):883-98.	24037267
NCU00340	PP-1	XP_957811.1	NCU08960	NCU08960	XP_960684.1	Positive	TFdown-RNAseq	TF perturbation	High	Genetics. 2013 Nov;195(3):883-98.	24037267
NCU00340	PP-1	XP_957811.1	NCU08963	NCU08963	XP_960785.1	Positive	TFdown-RNAseq	TF perturbation	High	Genetics. 2013 Nov;195(3):883-98.	24037267
NCU00340	PP-1	XP_957811.1	NCU08976	NCU08976	XP_959004.1	Positive	TFdown-RNAseq	TF perturbation	High	Genetics. 2013 Nov;195(3):883-98.	24037267
NCU00340	PP-1	XP_957811.1	NCU08985	NCU08985	XP_959013.1	Positive	TFdown-RNAseq	TF perturbation	High	Genetics. 2013 Nov;195(3):883-98.	24037267
NCU00340	PP-1	XP_957811.1	NCU08998	NCU08998	XP_011393980.1	Negative	TFdown-RNAseq	TF perturbation	High	Genetics. 2013 Nov;195(3):883-98.	24037267
NCU00340	PP-1	XP_957811.1	NCU09068	NIT-2	XP_963796.3	Positive	TFdown-RNAseq	TF perturbation	High	Genetics. 2013 Nov;195(3):883-98.	24037267
NCU00340	PP-1	XP_957811.1	NCU09108	NCU09108	XP_011393238.1	Positive	TFdown-RNAseq	TF perturbation	High	Genetics. 2013 Nov;195(3):883-98.	24037267
NCU00340	PP-1	XP_957811.1	NCU09109	NCU09109	XP_958318.2	Positive	TFdown-RNAseq	TF perturbation	High	Genetics. 2013 Nov;195(3):883-98.	24037267
NCU00340	PP-1	XP_957811.1	NCU09116	NCU09116	XP_011393240.1	Negative	TFdown-RNAseq	TF perturbation	High	Genetics. 2013 Nov;195(3):883-98.	24037267
NCU00340	PP-1	XP_957811.1	NCU09133	ACW-7	XP_958905.1	Positive	TFdown-RNAseq	TF perturbation	High	Genetics. 2013 Nov;195(3):883-98.	24037267
NCU00340	PP-1	XP_957811.1	NCU09141	MIG-9	XP_958913.1	Negative	TFdown-RNAseq	TF perturbation	High	Genetics. 2013 Nov;195(3):883-98.	24037267
NCU00340	PP-1	XP_957811.1	NCU09144	NCU09144	XP_011393250.1	Positive	TFdown-RNAseq	TF perturbation	High	Genetics. 2013 Nov;195(3):883-98.	24037267
NCU00340	PP-1	XP_957811.1	NCU09174	NCU09174	XP_959084.1	Negative	TFdown-RNAseq	TF perturbation	High	Genetics. 2013 Nov;195(3):883-98.	24037267
NCU00340	PP-1	XP_957811.1	NCU09175	NCU09175	XP_959085.1	Positive	TFdown-RNAseq	TF perturbation	High	Genetics. 2013 Nov;195(3):883-98.	24037267
NCU00340	PP-1	XP_957811.1	NCU09193	NCU09193	XP_959137.1	Positive	TFdown-RNAseq	TF perturbation	High	Genetics. 2013 Nov;195(3):883-98.	24037267
NCU00340	PP-1	XP_957811.1	NCU09239	PCN	XP_964674.1	Positive	TFdown-RNAseq	TF perturbation	High	Genetics. 2013 Nov;195(3):883-98.	24037267
NCU00340	PP-1	XP_957811.1	NCU09245	NCU09245	XP_964680.1	Positive	TFdown-RNAseq	TF perturbation	High	Genetics. 2013 Nov;195(3):883-98.	24037267
NCU00340	PP-1	XP_957811.1	NCU09265	NCU09265	XP_964700.3	Positive	TFdown-RNAseq	TF perturbation	High	Genetics. 2013 Nov;195(3):883-98.	24037267
NCU00340	PP-1	XP_957811.1	NCU09269	RAN	XP_011393266.1	Positive	TFdown-RNAseq	TF perturbation	High	Genetics. 2013 Nov;195(3):883-98.	24037267
NCU00340	PP-1	XP_957811.1	NCU09285	MIG-6	XP_958137.1	Negative	TFdown-RNAseq	TF perturbation	High	Genetics. 2013 Nov;195(3):883-98.	24037267
NCU00340	PP-1	XP_957811.1	NCU09295	NCU09295	XP_958441.1	Positive	TFdown-RNAseq	TF perturbation	High	Genetics. 2013 Nov;195(3):883-98.	24037267
NCU00340	PP-1	XP_957811.1	NCU09300	NCU09300	XP_011395288.1	Negative	TFdown-RNAseq	TF perturbation	High	Genetics. 2013 Nov;195(3):883-98.	24037267
NCU00340	PP-1	XP_957811.1	NCU09307	NCU09307	XP_963949.1	Positive	TFdown-RNAseq	TF perturbation	High	Genetics. 2013 Nov;195(3):883-98.	24037267
NCU00340	PP-1	XP_957811.1	NCU09337	PRM1	XP_958294.1	Positive	TFdown-RNAseq	TF perturbation	High	Genetics. 2013 Nov;195(3):883-98.	24037267
NCU00340	PP-1	XP_957811.1	NCU09345	NMT-1	XP_011393631.1	Negative	TFdown-microarray	TF perturbation	High	Genetics. 2005 Jul;170(3):1091-104.	15802524
NCU00340	PP-1	XP_957811.1	NCU09345	NMT-1	XP_011393631.1	Negative	TFdown-RNA blot hybridization	TF perturbation	Low	Genetics. 2005 Jul;170(3):1091-104.	15802524
NCU00340	PP-1	XP_957811.1	NCU09345	NMT-1	XP_011393631.1	Negative	TFdown-RNAseq	TF perturbation	High	Genetics. 2013 Nov;195(3):883-98.	24037267
NCU00340	PP-1	XP_957811.1	NCU09422	NCU09422	XP_958162.1	Positive	TFdown-RNAseq	TF perturbation	High	Genetics. 2013 Nov;195(3):883-98.	24037267
NCU00340	PP-1	XP_957811.1	NCU09427	GPR-3	XP_957987.1	Positive	TFdown-RNAseq	TF perturbation	High	Genetics. 2013 Nov;195(3):883-98.	24037267
NCU00340	PP-1	XP_957811.1	NCU09442	NCU09442	XP_958594.1	Positive	TFdown-RNAseq	TF perturbation	High	Genetics. 2013 Nov;195(3):883-98.	24037267
NCU00340	PP-1	XP_957811.1	NCU09463	LEU-6	XP_963218.1	Positive	TFdown-RNAseq	TF perturbation	High	Genetics. 2013 Nov;195(3):883-98.	24037267
NCU00340	PP-1	XP_957811.1	NCU09475	NCU09475	XP_963230.2	Positive	TFdown-RNAseq	TF perturbation	High	Genetics. 2013 Nov;195(3):883-98.	24037267
NCU00340	PP-1	XP_957811.1	NCU09477	AAC	XP_011393639.1	Positive	TFdown-RNAseq	TF perturbation	High	Genetics. 2013 Nov;195(3):883-98.	24037267
NCU00340	PP-1	XP_957811.1	NCU09483	NCU09483	XP_011393640.1	Negative	TFdown-RNAseq	TF perturbation	High	Genetics. 2013 Nov;195(3):883-98.	24037267
NCU00340	PP-1	XP_957811.1	NCU09485	NCU09485	XP_963209.1	Positive	TFdown-RNAseq	TF perturbation	High	Genetics. 2013 Nov;195(3):883-98.	24037267
NCU00340	PP-1	XP_957811.1	NCU09497	DESAT	XP_957857.1	Positive	TFdown-RNAseq	TF perturbation	High	Genetics. 2013 Nov;195(3):883-98.	24037267
NCU00340	PP-1	XP_957811.1	NCU09498	NCU09498	XP_958427.2	Negative	TFdown-RNAseq	TF perturbation	High	Genetics. 2013 Nov;195(3):883-98.	24037267
NCU00340	PP-1	XP_957811.1	NCU09521	NCU09521	XP_958516.1	Positive	TFdown-RNAseq	TF perturbation	High	Genetics. 2013 Nov;195(3):883-98.	24037267
NCU00340	PP-1	XP_957811.1	NCU09525	NCU09525	XP_958520.2	Positive	TFdown-RNAseq	TF perturbation	High	Genetics. 2013 Nov;195(3):883-98.	24037267
NCU00340	PP-1	XP_957811.1	NCU09528	NCU09528	XP_958053.1	Negative	TFdown-RNAseq	TF perturbation	High	Genetics. 2013 Nov;195(3):883-98.	24037267
NCU00340	PP-1	XP_957811.1	NCU09529	NCU09529	XP_958054.1	Positive	TFdown-RNAseq	TF perturbation	High	Genetics. 2013 Nov;195(3):883-98.	24037267
NCU00340	PP-1	XP_957811.1	NCU09537	NCU09537	XP_958756.1	Positive	TFdown-RNAseq	TF perturbation	High	Genetics. 2013 Nov;195(3):883-98.	24037267
NCU00340	PP-1	XP_957811.1	NCU09560	NCU09560	XP_011395300.1	Negative	TFdown-RNAseq	TF perturbation	High	Genetics. 2013 Nov;195(3):883-98.	24037267
NCU00340	PP-1	XP_957811.1	NCU09562	NCU09562	XP_959487.1	Positive	TFdown-RNAseq	TF perturbation	High	Genetics. 2013 Nov;195(3):883-98.	24037267
NCU00340	PP-1	XP_957811.1	NCU09643	NCU09643	XP_958709.1	Positive	TFdown-RNAseq	TF perturbation	High	Genetics. 2013 Nov;195(3):883-98.	24037267
NCU00340	PP-1	XP_957811.1	NCU09693	NCU09693	XP_011394769.1	Positive	TFdown-RNAseq	TF perturbation	High	Genetics. 2013 Nov;195(3):883-98.	24037267
NCU00340	PP-1	XP_957811.1	NCU09708	NCU09708	XP_958947.1	Positive	TFdown-RNAseq	TF perturbation	High	Genetics. 2013 Nov;195(3):883-98.	24037267
NCU00340	PP-1	XP_957811.1	NCU09712	NCU09712	XP_011395307.1	Positive	TFdown-RNAseq	TF perturbation	High	Genetics. 2013 Nov;195(3):883-98.	24037267
NCU00340	PP-1	XP_957811.1	NCU09764	NCU09764	XP_958348.1	Positive	TFdown-RNAseq	TF perturbation	High	Genetics. 2013 Nov;195(3):883-98.	24037267
NCU00340	PP-1	XP_957811.1	NCU09794	NCU09794	XP_960192.1	Positive	TFdown-RNAseq	TF perturbation	High	Genetics. 2013 Nov;195(3):883-98.	24037267
NCU00340	PP-1	XP_957811.1	NCU09798	NCU09798	XP_960108.2	Positive	TFdown-RNAseq	TF perturbation	High	Genetics. 2013 Nov;195(3):883-98.	24037267
NCU00340	PP-1	XP_957811.1	NCU09802	NCU09802	XP_964062.2	Positive	TFdown-RNAseq	TF perturbation	High	Genetics. 2013 Nov;195(3):883-98.	24037267
NCU00340	PP-1	XP_957811.1	NCU09806	NCU09806	XP_964066.1	Positive	TFdown-RNAseq	TF perturbation	High	Genetics. 2013 Nov;195(3):883-98.	24037267
NCU00340	PP-1	XP_957811.1	NCU09848	NCU09848	XP_958372.1	Positive	TFdown-RNAseq	TF perturbation	High	Genetics. 2013 Nov;195(3):883-98.	24037267
NCU00340	PP-1	XP_957811.1	NCU09861	NCU09861	XP_011395012.1	Positive	TFdown-RNAseq	TF perturbation	High	Genetics. 2013 Nov;195(3):883-98.	24037267
NCU00340	PP-1	XP_957811.1	NCU09894	NCU09894	XP_958619.2	Negative	TFdown-RNAseq	TF perturbation	High	Genetics. 2013 Nov;195(3):883-98.	24037267
NCU00340	PP-1	XP_957811.1	NCU09937	GH76-5	XP_957931.2	Positive	TFdown-RNAseq	TF perturbation	High	Genetics. 2013 Nov;195(3):883-98.	24037267
NCU00340	PP-1	XP_957811.1	NCU09992	NCU09992	XP_958301.1	Negative	TFdown-RNAseq	TF perturbation	High	Genetics. 2013 Nov;195(3):883-98.	24037267
NCU00340	PP-1	XP_957811.1	NCU10007	ACU-9	XP_011393299.1	Negative	TFdown-RNAseq	TF perturbation	High	Genetics. 2013 Nov;195(3):883-98.	24037267
NCU00340	PP-1	XP_957811.1	NCU10017	NCU10017	#N/A	Positive	TFdown-RNAseq	TF perturbation	High	Genetics. 2013 Nov;195(3):883-98.	24037267
NCU00340	PP-1	XP_957811.1	NCU10029	NCU10029	XP_958022.2	Positive	TFdown-RNAseq	TF perturbation	High	Genetics. 2013 Nov;195(3):883-98.	24037267
NCU00340	PP-1	XP_957811.1	NCU10051	NCU10051	XP_957939.2	Negative	TFdown-RNAseq	TF perturbation	High	Genetics. 2013 Nov;195(3):883-98.	24037267
NCU00340	PP-1	XP_957811.1	NCU10052	NCU10052	XP_957940.1	Positive	TFdown-RNAseq	TF perturbation	High	Genetics. 2013 Nov;195(3):883-98.	24037267
NCU00340	PP-1	XP_957811.1	NCU10069	NCU10069	XP_957880.3	Positive	TFdown-RNAseq	TF perturbation	High	Genetics. 2013 Nov;195(3):883-98.	24037267
NCU00340	PP-1	XP_957811.1	NCU10292	NCU10292	XP_011394782.1	Negative	TFdown-RNAseq	TF perturbation	High	Genetics. 2013 Nov;195(3):883-98.	24037267
NCU00340	PP-1	XP_957811.1	NCU10518	NCU10518	XP_011395025.1	Positive	TFdown-RNAseq	TF perturbation	High	Genetics. 2013 Nov;195(3):883-98.	24037267
NCU00340	PP-1	XP_957811.1	NCU10610	NCU10610	XP_001728035.1	Positive	TFdown-RNAseq	TF perturbation	High	Genetics. 2013 Nov;195(3):883-98.	24037267
NCU00340	PP-1	XP_957811.1	NCU10687	NCU10687	XP_001728567.1	Positive	TFdown-RNAseq	TF perturbation	High	Genetics. 2013 Nov;195(3):883-98.	24037267
NCU00340	PP-1	XP_957811.1	NCU10866	NCU10866	#N/A	Positive	TFdown-RNAseq	TF perturbation	High	Genetics. 2013 Nov;195(3):883-98.	24037267
NCU00340	PP-1	XP_957811.1	NCU10893	NCU10893	XP_001728014.1	Positive	TFdown-RNAseq	TF perturbation	High	Genetics. 2013 Nov;195(3):883-98.	24037267
NCU00340	PP-1	XP_957811.1	NCU11171	NCU11171	#N/A	Positive	TFdown-RNAseq	TF perturbation	High	Genetics. 2013 Nov;195(3):883-98.	24037267
NCU00340	PP-1	XP_957811.1	NCU11172	NCU11172	XP_001728495.1	Positive	TFdown-RNAseq	TF perturbation	High	Genetics. 2013 Nov;195(3):883-98.	24037267
NCU00340	PP-1	XP_957811.1	NCU11183	NCU11183	#N/A	Positive	TFdown-RNAseq	TF perturbation	High	Genetics. 2013 Nov;195(3):883-98.	24037267
NCU00340	PP-1	XP_957811.1	NCU11259	NCU11259	XP_001728346.1	Positive	TFdown-RNAseq	TF perturbation	High	Genetics. 2013 Nov;195(3):883-98.	24037267
NCU00340	PP-1	XP_957811.1	NCU11276	NCU11276	#N/A	Negative	TFdown-RNAseq	TF perturbation	High	Genetics. 2013 Nov;195(3):883-98.	24037267
NCU00340	PP-1	XP_957811.1	NCU11308	NCU11308	XP_001728235.1	Positive	TFdown-RNAseq	TF perturbation	High	Genetics. 2013 Nov;195(3):883-98.	24037267
NCU00340	PP-1	XP_957811.1	NCU11314	NCU11314	XP_011394006.1	Positive	TFdown-RNAseq	TF perturbation	High	Genetics. 2013 Nov;195(3):883-98.	24037267
NCU00340	PP-1	XP_957811.1	NCU11321	NCU11321	XP_001728192.1	Positive	TFdown-RNAseq	TF perturbation	High	Genetics. 2013 Nov;195(3):883-98.	24037267
NCU00340	PP-1	XP_957811.1	NCU11327	NCU11327	#N/A	Positive	TFdown-RNAseq	TF perturbation	High	Genetics. 2013 Nov;195(3):883-98.	24037267
NCU00340	PP-1	XP_957811.1	NCU11338	NCU11338	XP_001728178.2	Negative	TFdown-RNAseq	TF perturbation	High	Genetics. 2013 Nov;195(3):883-98.	24037267
NCU00340	PP-1	XP_957811.1	NCU11356	NCU11356	XP_001728132.1	Negative	TFdown-RNAseq	TF perturbation	High	Genetics. 2013 Nov;195(3):883-98.	24037267
NCU00340	PP-1	XP_957811.1	NCU11357	NCU11357	XP_001728133.1	Positive	TFdown-RNAseq	TF perturbation	High	Genetics. 2013 Nov;195(3):883-98.	24037267
NCU00340	PP-1	XP_957811.1	NCU11376	NCU11376	#N/A	Positive	TFdown-RNAseq	TF perturbation	High	Genetics. 2013 Nov;195(3):883-98.	24037267
NCU00340	PP-1	XP_957811.1	NCU11397	NCU11397	#N/A	Positive	TFdown-RNAseq	TF perturbation	High	Genetics. 2013 Nov;195(3):883-98.	24037267
NCU00340	PP-1	XP_957811.1	NCU16992	MFA-1	XP_011394832.1	Negative	TFdown-PCR	TF perturbation	Low	Genetics. 2013 Nov;195(3):883-98.	24037267
NCU00499	ADA-1	XP_964303.1	NCU00024	NCU00024	XP_011393724.1	Positive	TFdown-microarray	TF perturbation	High	Microbiology. 2011 Mar;157(Pt 3):747-59.	21081763
NCU00499	ADA-1	XP_964303.1	NCU00050	NCU00050	XP_956161.2	Negative	TFdown-microarray	TF perturbation	High	Microbiology. 2011 Mar;157(Pt 3):747-59.	21081763
NCU00499	ADA-1	XP_964303.1	NCU00068	NCU00068	XP_011393739.1	Positive	TFdown-microarray	TF perturbation	High	Microbiology. 2011 Mar;157(Pt 3):747-59.	21081763
NCU00499	ADA-1	XP_964303.1	NCU00103	NCU00103	XP_957227.1	Negative	TFdown-microarray	TF perturbation	High	Microbiology. 2011 Mar;157(Pt 3):747-59.	21081763
NCU00499	ADA-1	XP_964303.1	NCU00114	NCU00114	XP_957238.2	Negative	TFdown-microarray	TF perturbation	High	Microbiology. 2011 Mar;157(Pt 3):747-59.	21081763
NCU00499	ADA-1	XP_964303.1	NCU00216	NCU00216	XP_956601.1	Negative	TFdown-microarray	TF perturbation	High	Microbiology. 2011 Mar;157(Pt 3):747-59.	21081763
NCU00499	ADA-1	XP_964303.1	NCU00227	NCU00227	XP_957698.1	Negative	TFdown-microarray	TF perturbation	High	Microbiology. 2011 Mar;157(Pt 3):747-59.	21081763
NCU00499	ADA-1	XP_964303.1	NCU00258	CRP-15	XP_957729.1	Negative	TFdown-microarray	TF perturbation	High	Microbiology. 2011 Mar;157(Pt 3):747-59.	21081763
NCU00499	ADA-1	XP_964303.1	NCU00265	NCU00265	XP_957736.1	Positive	TFdown-microarray	TF perturbation	High	Microbiology. 2011 Mar;157(Pt 3):747-59.	21081763
NCU00499	ADA-1	XP_964303.1	NCU00273	NCU00273	XP_957744.2	Positive	TFdown-microarray	TF perturbation	High	Microbiology. 2011 Mar;157(Pt 3):747-59.	21081763
NCU00499	ADA-1	XP_964303.1	NCU00294	NCU00294	XP_957765.1	Negative	TFdown-microarray	TF perturbation	High	Microbiology. 2011 Mar;157(Pt 3):747-59.	21081763
NCU00499	ADA-1	XP_964303.1	NCU00329	VAD-1	XP_957800.2	Positive	TFdown-microarray	TF perturbation	High	Microbiology. 2011 Mar;157(Pt 3):747-59.	21081763
NCU00499	ADA-1	XP_964303.1	NCU00356	NCU00356	XP_957827.2	Positive	TFdown-microarray	TF perturbation	High	Microbiology. 2011 Mar;157(Pt 3):747-59.	21081763
NCU00499	ADA-1	XP_964303.1	NCU00371	TIM23	XP_011393824.1	Negative	TFdown-microarray	TF perturbation	High	Microbiology. 2011 Mar;157(Pt 3):747-59.	21081763
NCU00499	ADA-1	XP_964303.1	NCU00388	NCU00388	XP_957274.3	Positive	TFdown-microarray	TF perturbation	High	Microbiology. 2011 Mar;157(Pt 3):747-59.	21081763
NCU00499	ADA-1	XP_964303.1	NCU00405	NCU00405	XP_957291.2	Negative	TFdown-microarray	TF perturbation	High	Microbiology. 2011 Mar;157(Pt 3):747-59.	21081763
NCU00499	ADA-1	XP_964303.1	NCU00413	NCU00413	XP_957299.2	Negative	TFdown-microarray	TF perturbation	High	Microbiology. 2011 Mar;157(Pt 3):747-59.	21081763
NCU00499	ADA-1	XP_964303.1	NCU00414	NCU00414	XP_957300.2	Negative	TFdown-microarray	TF perturbation	High	Microbiology. 2011 Mar;157(Pt 3):747-59.	21081763
NCU00499	ADA-1	XP_964303.1	NCU00422	NCU00422	XP_011393840.1	Negative	TFdown-microarray	TF perturbation	High	Microbiology. 2011 Mar;157(Pt 3):747-59.	21081763
NCU00499	ADA-1	XP_964303.1	NCU00431	TOM22	XP_956695.1	Negative	TFdown-microarray	TF perturbation	High	Microbiology. 2011 Mar;157(Pt 3):747-59.	21081763
NCU00499	ADA-1	XP_964303.1	NCU00443	NCU00443	XP_011393845.1	Negative	TFdown-microarray	TF perturbation	High	Microbiology. 2011 Mar;157(Pt 3):747-59.	21081763
NCU00499	ADA-1	XP_964303.1	NCU00464	NCU00464	XP_956783.3	Negative	TFdown-microarray	TF perturbation	High	Microbiology. 2011 Mar;157(Pt 3):747-59.	21081763
NCU00499	ADA-1	XP_964303.1	NCU00475	NCU00475	XP_956794.2	Negative	TFdown-microarray	TF perturbation	High	Microbiology. 2011 Mar;157(Pt 3):747-59.	21081763
NCU00499	ADA-1	XP_964303.1	NCU00477	NCU00477	XP_956796.1	Positive	TFdown-microarray	TF perturbation	High	Microbiology. 2011 Mar;157(Pt 3):747-59.	21081763
NCU00499	ADA-1	XP_964303.1	NCU00502	NCU00502	XP_964306.1	Negative	TFdown-microarray	TF perturbation	High	Microbiology. 2011 Mar;157(Pt 3):747-59.	21081763
NCU00499	ADA-1	XP_964303.1	NCU00519	NCU00519	XP_963721.2	Negative	TFdown-microarray	TF perturbation	High	Microbiology. 2011 Mar;157(Pt 3):747-59.	21081763
NCU00499	ADA-1	XP_964303.1	NCU00554	HOM-1	XP_964715.1	Negative	TFdown-microarray	TF perturbation	High	Microbiology. 2011 Mar;157(Pt 3):747-59.	21081763
NCU00499	ADA-1	XP_964303.1	NCU00567	ARG-6	XP_011392783.1	Negative	TFdown-microarray	TF perturbation	High	Microbiology. 2011 Mar;157(Pt 3):747-59.	21081763
NCU00499	ADA-1	XP_964303.1	NCU00589	NCU00589	XP_965729.1	Positive	TFdown-microarray	TF perturbation	High	Microbiology. 2011 Mar;157(Pt 3):747-59.	21081763
NCU00499	ADA-1	XP_964303.1	NCU00591	NCU00591	XP_011392792.1	Positive	TFdown-microarray	TF perturbation	High	Microbiology. 2011 Mar;157(Pt 3):747-59.	21081763
NCU00499	ADA-1	XP_964303.1	NCU00595	NCU00595	XP_965735.3	Positive	TFdown-microarray	TF perturbation	High	Microbiology. 2011 Mar;157(Pt 3):747-59.	21081763
NCU00499	ADA-1	XP_964303.1	NCU00629	EMP-3	XP_965769.3	Negative	TFdown-microarray	TF perturbation	High	Microbiology. 2011 Mar;157(Pt 3):747-59.	21081763
NCU00499	ADA-1	XP_964303.1	NCU00634	NCU00634	XP_965774.1	Negative	TFdown-microarray	TF perturbation	High	Microbiology. 2011 Mar;157(Pt 3):747-59.	21081763
NCU00499	ADA-1	XP_964303.1	NCU00635	NCU00635	XP_965775.1	Negative	TFdown-microarray	TF perturbation	High	Microbiology. 2011 Mar;157(Pt 3):747-59.	21081763
NCU00499	ADA-1	XP_964303.1	NCU00644	NCU00644	XP_965784.2	Negative	TFdown-microarray	TF perturbation	High	Microbiology. 2011 Mar;157(Pt 3):747-59.	21081763
NCU00499	ADA-1	XP_964303.1	NCU00692	NCU00692	XP_965832.1	Negative	TFdown-microarray	TF perturbation	High	Microbiology. 2011 Mar;157(Pt 3):747-59.	21081763
NCU00499	ADA-1	XP_964303.1	NCU00694	NCU00694	XP_965834.1	Positive	TFdown-microarray	TF perturbation	High	Microbiology. 2011 Mar;157(Pt 3):747-59.	21081763
NCU00499	ADA-1	XP_964303.1	NCU00696	NCU00696	XP_965836.1	Positive	TFdown-microarray	TF perturbation	High	Microbiology. 2011 Mar;157(Pt 3):747-59.	21081763
NCU00499	ADA-1	XP_964303.1	NCU00710	CE1-4	XP_964544.2	Positive	TFdown-microarray	TF perturbation	High	Microbiology. 2011 Mar;157(Pt 3):747-59.	21081763
NCU00499	ADA-1	XP_964303.1	NCU00714	NCU00714	XP_964548.1	Negative	TFdown-microarray	TF perturbation	High	Microbiology. 2011 Mar;157(Pt 3):747-59.	21081763
NCU00499	ADA-1	XP_964303.1	NCU00729	NCU00729	XP_964382.1	Positive	TFdown-microarray	TF perturbation	High	Microbiology. 2011 Mar;157(Pt 3):747-59.	21081763
NCU00499	ADA-1	XP_964303.1	NCU00765	AAP-2	XP_964162.3	Positive	TFdown-microarray	TF perturbation	High	Microbiology. 2011 Mar;157(Pt 3):747-59.	21081763
NCU00499	ADA-1	XP_964303.1	NCU00766	NCU00766	XP_964922.1	Positive	TFdown-microarray	TF perturbation	High	Microbiology. 2011 Mar;157(Pt 3):747-59.	21081763
NCU00499	ADA-1	XP_964303.1	NCU00792	NCU00792	XP_964948.3	Negative	TFdown-microarray	TF perturbation	High	Microbiology. 2011 Mar;157(Pt 3):747-59.	21081763
NCU00499	ADA-1	XP_964303.1	NCU00821	STL1	XP_964364.3	Positive	TFdown-microarray	TF perturbation	High	Microbiology. 2011 Mar;157(Pt 3):747-59.	21081763
NCU00499	ADA-1	XP_964303.1	NCU00865	NCU00865	XP_964781.2	Positive	TFdown-microarray	TF perturbation	High	Microbiology. 2011 Mar;157(Pt 3):747-59.	21081763
NCU00499	ADA-1	XP_964303.1	NCU00888	NCU00888	#N/A	Negative	TFdown-microarray	TF perturbation	High	Microbiology. 2011 Mar;157(Pt 3):747-59.	21081763
NCU00499	ADA-1	XP_964303.1	NCU00894	NCU00894	XP_964810.1	Negative	TFdown-microarray	TF perturbation	High	Microbiology. 2011 Mar;157(Pt 3):747-59.	21081763
NCU00499	ADA-1	XP_964303.1	NCU00911	NCU00911	XP_963800.2	Positive	TFdown-microarray	TF perturbation	High	Microbiology. 2011 Mar;157(Pt 3):747-59.	21081763
NCU00499	ADA-1	XP_964303.1	NCU00915	NCU00915	XP_964741.1	Negative	TFdown-microarray	TF perturbation	High	Microbiology. 2011 Mar;157(Pt 3):747-59.	21081763
NCU00499	ADA-1	XP_964303.1	NCU00916	NCU00916	XP_011392853.1	Positive	TFdown-microarray	TF perturbation	High	Microbiology. 2011 Mar;157(Pt 3):747-59.	21081763
NCU00499	ADA-1	XP_964303.1	NCU00963	NCU00963	XP_011392870.1	Negative	TFdown-microarray	TF perturbation	High	Microbiology. 2011 Mar;157(Pt 3):747-59.	21081763
NCU00499	ADA-1	XP_964303.1	NCU00979	NCU00979	XP_965172.1	Negative	TFdown-microarray	TF perturbation	High	Microbiology. 2011 Mar;157(Pt 3):747-59.	21081763
NCU00499	ADA-1	XP_964303.1	NCU01097	NCU01097	XP_961709.1	Positive	TFdown-microarray	TF perturbation	High	Microbiology. 2011 Mar;157(Pt 3):747-59.	21081763
NCU00499	ADA-1	XP_964303.1	NCU01121	NCU01121	XP_961028.2	Negative	TFdown-microarray	TF perturbation	High	Microbiology. 2011 Mar;157(Pt 3):747-59.	21081763
NCU00499	ADA-1	XP_964303.1	NCU01160	NCU01160	XP_961526.1	Negative	TFdown-microarray	TF perturbation	High	Microbiology. 2011 Mar;157(Pt 3):747-59.	21081763
NCU00499	ADA-1	XP_964303.1	NCU01175	FPP	XP_961541.1	Negative	TFdown-microarray	TF perturbation	High	Microbiology. 2011 Mar;157(Pt 3):747-59.	21081763
NCU00499	ADA-1	XP_964303.1	NCU01183	NCU01183	XP_961549.3	Negative	TFdown-microarray	TF perturbation	High	Microbiology. 2011 Mar;157(Pt 3):747-59.	21081763
NCU00499	ADA-1	XP_964303.1	NCU01221	NCU01221	XP_011394488.1	Negative	TFdown-microarray	TF perturbation	High	Microbiology. 2011 Mar;157(Pt 3):747-59.	21081763
NCU00499	ADA-1	XP_964303.1	NCU01234	NCU01234	XP_961600.1	Negative	TFdown-microarray	TF perturbation	High	Microbiology. 2011 Mar;157(Pt 3):747-59.	21081763
NCU00499	ADA-1	XP_964303.1	NCU01320	GST-3	XP_011394507.1	Negative	TFdown-microarray	TF perturbation	High	Microbiology. 2011 Mar;157(Pt 3):747-59.	21081763
NCU00499	ADA-1	XP_964303.1	NCU01328	NCU01328	XP_961414.2	Negative	TFdown-microarray	TF perturbation	High	Microbiology. 2011 Mar;157(Pt 3):747-59.	21081763
NCU00499	ADA-1	XP_964303.1	NCU01378	NCU01378	XP_960935.2	Positive	TFdown-microarray	TF perturbation	High	Microbiology. 2011 Mar;157(Pt 3):747-59.	21081763
NCU00499	ADA-1	XP_964303.1	NCU01412	PRO-3	XP_960835.1	Negative	TFdown-microarray	TF perturbation	High	Microbiology. 2011 Mar;157(Pt 3):747-59.	21081763
NCU00499	ADA-1	XP_964303.1	NCU01414	ASM-1	XP_960837.1	Positive	TFdown-microarray	TF perturbation	High	Microbiology. 2011 Mar;157(Pt 3):747-59.	21081763
NCU00499	ADA-1	XP_964303.1	NCU01417	NCU01417	XP_960685.2	Positive	TFdown-microarray	TF perturbation	High	Microbiology. 2011 Mar;157(Pt 3):747-59.	21081763
NCU00499	ADA-1	XP_964303.1	NCU01439	NCU01439	XP_955999.1	Negative	TFdown-microarray	TF perturbation	High	Microbiology. 2011 Mar;157(Pt 3):747-59.	21081763
NCU00499	ADA-1	XP_964303.1	NCU01443	NCU01443	XP_955965.3	Negative	TFdown-microarray	TF perturbation	High	Microbiology. 2011 Mar;157(Pt 3):747-59.	21081763
NCU00499	ADA-1	XP_964303.1	NCU01449	RIB-3	XP_011394536.1	Positive	TFdown-microarray	TF perturbation	High	Microbiology. 2011 Mar;157(Pt 3):747-59.	21081763
NCU00499	ADA-1	XP_964303.1	NCU01452	NCU01452	XP_955974.2	Negative	TFdown-microarray	TF perturbation	High	Microbiology. 2011 Mar;157(Pt 3):747-59.	21081763
NCU00499	ADA-1	XP_964303.1	NCU01484	RHO-1	XP_956761.2	Positive	TFdown-microarray	TF perturbation	High	Microbiology. 2011 Mar;157(Pt 3):747-59.	21081763
NCU00499	ADA-1	XP_964303.1	NCU01504	NCU01504	XP_956953.1	Positive	TFdown-microarray	TF perturbation	High	Microbiology. 2011 Mar;157(Pt 3):747-59.	21081763
NCU00499	ADA-1	XP_964303.1	NCU01517	GLA-1	XP_956966.2	Positive	TFdown-microarray	TF perturbation	High	Microbiology. 2011 Mar;157(Pt 3):747-59.	21081763
NCU00499	ADA-1	XP_964303.1	NCU01528	GPD-1;CCG-7	XP_956977.1	Negative	TFdown-microarray	TF perturbation	High	Microbiology. 2011 Mar;157(Pt 3):747-59.	21081763
NCU00499	ADA-1	XP_964303.1	NCU01546	NCU01546	XP_956249.2	Negative	TFdown-microarray	TF perturbation	High	Microbiology. 2011 Mar;157(Pt 3):747-59.	21081763
NCU00499	ADA-1	XP_964303.1	NCU01548	NCU01548	XP_011393459.1	Positive	TFdown-microarray	TF perturbation	High	Microbiology. 2011 Mar;157(Pt 3):747-59.	21081763
NCU00499	ADA-1	XP_964303.1	NCU01552	NCU01552	XP_011393462.1	Negative	TFdown-microarray	TF perturbation	High	Microbiology. 2011 Mar;157(Pt 3):747-59.	21081763
NCU00499	ADA-1	XP_964303.1	NCU01559	NCU01559	XP_956262.3	Positive	TFdown-microarray	TF perturbation	High	Microbiology. 2011 Mar;157(Pt 3):747-59.	21081763
NCU00499	ADA-1	XP_964303.1	NCU01589	HSP60	XP_956500.3	Negative	TFdown-microarray	TF perturbation	High	Microbiology. 2011 Mar;157(Pt 3):747-59.	21081763
NCU00499	ADA-1	XP_964303.1	NCU01605	MOB-1	XP_956516.3	Positive	TFdown-microarray	TF perturbation	High	Microbiology. 2011 Mar;157(Pt 3):747-59.	21081763
NCU00499	ADA-1	XP_964303.1	NCU01606	NCU01606	XP_956517.1	Negative	TFdown-microarray	TF perturbation	High	Microbiology. 2011 Mar;157(Pt 3):747-59.	21081763
NCU00499	ADA-1	XP_964303.1	NCU01632	ARO-1	XP_956000.1	Negative	TFdown-microarray	TF perturbation	High	Microbiology. 2011 Mar;157(Pt 3):747-59.	21081763
NCU00499	ADA-1	XP_964303.1	NCU01689	NCU01689	XP_011393485.1	Negative	TFdown-microarray	TF perturbation	High	Microbiology. 2011 Mar;157(Pt 3):747-59.	21081763
NCU00499	ADA-1	XP_964303.1	NCU01720	NCU01720	XP_956034.1	Negative	TFdown-microarray	TF perturbation	High	Microbiology. 2011 Mar;157(Pt 3):747-59.	21081763
NCU00499	ADA-1	XP_964303.1	NCU01729	NCU01729	XP_011393494.1	Positive	TFdown-microarray	TF perturbation	High	Microbiology. 2011 Mar;157(Pt 3):747-59.	21081763
NCU00499	ADA-1	XP_964303.1	NCU01731	VE-1	XP_957154.1	Positive	TFdown-microarray	TF perturbation	High	Microbiology. 2011 Mar;157(Pt 3):747-59.	21081763
NCU00499	ADA-1	XP_964303.1	NCU01747	NCU01747	XP_957170.1	Positive	TFdown-microarray	TF perturbation	High	Microbiology. 2011 Mar;157(Pt 3):747-59.	21081763
NCU00499	ADA-1	XP_964303.1	NCU01754	ADH-1	XP_011393501.1	Positive	TFdown-microarray	TF perturbation	High	Microbiology. 2011 Mar;157(Pt 3):747-59.	21081763
NCU00499	ADA-1	XP_964303.1	NCU01776	NCU01776	XP_957199.1	Negative	TFdown-microarray	TF perturbation	High	Microbiology. 2011 Mar;157(Pt 3):747-59.	21081763
NCU00499	ADA-1	XP_964303.1	NCU01800	NCU01800	XP_956478.1	Negative	TFdown-microarray	TF perturbation	High	Microbiology. 2011 Mar;157(Pt 3):747-59.	21081763
NCU00499	ADA-1	XP_964303.1	NCU01808	CYC-1	XP_956486.2	Negative	TFdown-microarray	TF perturbation	High	Microbiology. 2011 Mar;157(Pt 3):747-59.	21081763
NCU00499	ADA-1	XP_964303.1	NCU01827	NCU01827	XP_956611.1	Negative	TFdown-microarray	TF perturbation	High	Microbiology. 2011 Mar;157(Pt 3):747-59.	21081763
NCU00499	ADA-1	XP_964303.1	NCU01881	NCU01881	XP_011392886.1	Positive	TFdown-microarray	TF perturbation	High	Microbiology. 2011 Mar;157(Pt 3):747-59.	21081763
NCU00499	ADA-1	XP_964303.1	NCU01948	NCU01948	XP_964232.1	Negative	TFdown-microarray	TF perturbation	High	Microbiology. 2011 Mar;157(Pt 3):747-59.	21081763
NCU00499	ADA-1	XP_964303.1	NCU01949	UN-16	XP_964233.1	Negative	TFdown-microarray	TF perturbation	High	Microbiology. 2011 Mar;157(Pt 3):747-59.	21081763
NCU00499	ADA-1	XP_964303.1	NCU01960	MAT A-3	XP_964324.1	Positive	TFdown-microarray	TF perturbation	High	Microbiology. 2011 Mar;157(Pt 3):747-59.	21081763
NCU00499	ADA-1	XP_964303.1	NCU01965	CYT-20	XP_964329.3	Negative	TFdown-microarray	TF perturbation	High	Microbiology. 2011 Mar;157(Pt 3):747-59.	21081763
NCU00499	ADA-1	XP_964303.1	NCU01966	NCU01966	XP_011392915.1	Negative	TFdown-microarray	TF perturbation	High	Microbiology. 2011 Mar;157(Pt 3):747-59.	21081763
NCU00499	ADA-1	XP_964303.1	NCU01983	NCU01983	XP_011392921.1	Negative	TFdown-microarray	TF perturbation	High	Microbiology. 2011 Mar;157(Pt 3):747-59.	21081763
NCU00499	ADA-1	XP_964303.1	NCU01985	CYS-11	XP_964349.1	Negative	TFdown-microarray	TF perturbation	High	Microbiology. 2011 Mar;157(Pt 3):747-59.	21081763
NCU00499	ADA-1	XP_964303.1	NCU02003	TEF-1	XP_964868.2	Negative	TFdown-microarray	TF perturbation	High	Microbiology. 2011 Mar;157(Pt 3):747-59.	21081763
NCU00499	ADA-1	XP_964303.1	NCU02031	NCU02031	XP_964653.3	Positive	TFdown-microarray	TF perturbation	High	Microbiology. 2011 Mar;157(Pt 3):747-59.	21081763
NCU00499	ADA-1	XP_964303.1	NCU02044	NCU02044	XP_964666.2	Negative	TFdown-microarray	TF perturbation	High	Microbiology. 2011 Mar;157(Pt 3):747-59.	21081763
NCU00499	ADA-1	XP_964303.1	NCU02136	NCU02136	XP_964294.1	Negative	TFdown-microarray	TF perturbation	High	Microbiology. 2011 Mar;157(Pt 3):747-59.	21081763
NCU00499	ADA-1	XP_964303.1	NCU02156	NCU02156	XP_964515.3	Negative	TFdown-microarray	TF perturbation	High	Microbiology. 2011 Mar;157(Pt 3):747-59.	21081763
NCU00499	ADA-1	XP_964303.1	NCU02178	SAD-1	XP_964248.3	Positive	TFdown-microarray	TF perturbation	High	Microbiology. 2011 Mar;157(Pt 3):747-59.	21081763
NCU00499	ADA-1	XP_964303.1	NCU02181	NCU02181	XP_964251.2	Negative	TFdown-microarray	TF perturbation	High	Microbiology. 2011 Mar;157(Pt 3):747-59.	21081763
NCU00499	ADA-1	XP_964303.1	NCU02207	NCU02207	XP_959526.2	Negative	TFdown-microarray	TF perturbation	High	Microbiology. 2011 Mar;157(Pt 3):747-59.	21081763
NCU00499	ADA-1	XP_964303.1	NCU02252	EMP-6	XP_959896.1	Negative	TFdown-microarray	TF perturbation	High	Microbiology. 2011 Mar;157(Pt 3):747-59.	21081763
NCU00499	ADA-1	XP_964303.1	NCU02257	NCU02257	XP_959901.3	Positive	TFdown-microarray	TF perturbation	High	Microbiology. 2011 Mar;157(Pt 3):747-59.	21081763
NCU00499	ADA-1	XP_964303.1	NCU02273	PEP4	XP_959917.1	Positive	TFdown-microarray	TF perturbation	High	Microbiology. 2011 Mar;157(Pt 3):747-59.	21081763
NCU00499	ADA-1	XP_964303.1	NCU02274	FOR	XP_959918.1	Negative	TFdown-microarray	TF perturbation	High	Microbiology. 2011 Mar;157(Pt 3):747-59.	21081763
NCU00499	ADA-1	XP_964303.1	NCU02282	NCU02282	XP_959926.1	Positive	TFdown-microarray	TF perturbation	High	Microbiology. 2011 Mar;157(Pt 3):747-59.	21081763
NCU00499	ADA-1	XP_964303.1	NCU02325	GUA-3	XP_959751.3	Negative	TFdown-microarray	TF perturbation	High	Microbiology. 2011 Mar;157(Pt 3):747-59.	21081763
NCU00499	ADA-1	XP_964303.1	NCU02328	NCU02328	XP_959754.2	Positive	TFdown-microarray	TF perturbation	High	Microbiology. 2011 Mar;157(Pt 3):747-59.	21081763
NCU00499	ADA-1	XP_964303.1	NCU02400	NCU02400	XP_959720.2	Positive	TFdown-microarray	TF perturbation	High	Microbiology. 2011 Mar;157(Pt 3):747-59.	21081763
NCU00499	ADA-1	XP_964303.1	NCU02405	NCU02405	XP_959533.3	Negative	TFdown-microarray	TF perturbation	High	Microbiology. 2011 Mar;157(Pt 3):747-59.	21081763
NCU00499	ADA-1	XP_964303.1	NCU02407	NCU02407	XP_959535.2	Negative	TFdown-microarray	TF perturbation	High	Microbiology. 2011 Mar;157(Pt 3):747-59.	21081763
NCU00499	ADA-1	XP_964303.1	NCU02414	NCU02414	XP_959596.1	Negative	TFdown-microarray	TF perturbation	High	Microbiology. 2011 Mar;157(Pt 3):747-59.	21081763
NCU00499	ADA-1	XP_964303.1	NCU02425	NCU02425	XP_011395176.1	Positive	TFdown-microarray	TF perturbation	High	Microbiology. 2011 Mar;157(Pt 3):747-59.	21081763
NCU00499	ADA-1	XP_964303.1	NCU02427	NCU02427	#N/A	Negative	TFdown-microarray	TF perturbation	High	Microbiology. 2011 Mar;157(Pt 3):747-59.	21081763
NCU00499	ADA-1	XP_964303.1	NCU02430	MET-7	XP_959435.2	Negative	TFdown-microarray	TF perturbation	High	Microbiology. 2011 Mar;157(Pt 3):747-59.	21081763
NCU00499	ADA-1	XP_964303.1	NCU02492	NCU02492	XP_965086.1	Positive	TFdown-microarray	TF perturbation	High	Microbiology. 2011 Mar;157(Pt 3):747-59.	21081763
NCU00499	ADA-1	XP_964303.1	NCU02505	SUC	XP_965636.2	Negative	TFdown-microarray	TF perturbation	High	Microbiology. 2011 Mar;157(Pt 3):747-59.	21081763
NCU00499	ADA-1	XP_964303.1	NCU02514	ATP-1	XP_965645.1	Negative	TFdown-microarray	TF perturbation	High	Microbiology. 2011 Mar;157(Pt 3):747-59.	21081763
NCU00499	ADA-1	XP_964303.1	NCU02523	NCU02523	XP_965654.2	Positive	TFdown-microarray	TF perturbation	High	Microbiology. 2011 Mar;157(Pt 3):747-59.	21081763
NCU00499	ADA-1	XP_964303.1	NCU02542	EMP-1	XP_011392962.1	Negative	TFdown-microarray	TF perturbation	High	Microbiology. 2011 Mar;157(Pt 3):747-59.	21081763
NCU00499	ADA-1	XP_964303.1	NCU02549	PEP	XP_965680.1	Negative	TFdown-microarray	TF perturbation	High	Microbiology. 2011 Mar;157(Pt 3):747-59.	21081763
NCU00499	ADA-1	XP_964303.1	NCU02571	NCU02571	XP_965702.2	Negative	TFdown-microarray	TF perturbation	High	Microbiology. 2011 Mar;157(Pt 3):747-59.	21081763
NCU00499	ADA-1	XP_964303.1	NCU02585	NCU02585	XP_965716.3	Negative	TFdown-microarray	TF perturbation	High	Microbiology. 2011 Mar;157(Pt 3):747-59.	21081763
NCU00499	ADA-1	XP_964303.1	NCU02595	NCU02595	XP_964998.1	Negative	TFdown-microarray	TF perturbation	High	Microbiology. 2011 Mar;157(Pt 3):747-59.	21081763
NCU00499	ADA-1	XP_964303.1	NCU02596	NCU02596	XP_964999.2	Positive	TFdown-microarray	TF perturbation	High	Microbiology. 2011 Mar;157(Pt 3):747-59.	21081763
NCU00499	ADA-1	XP_964303.1	NCU02629	AD-5	XP_964054.1	Negative	TFdown-microarray	TF perturbation	High	Microbiology. 2011 Mar;157(Pt 3):747-59.	21081763
NCU00499	ADA-1	XP_964303.1	NCU02639	ARG-1	XP_011392992.1	Negative	TFdown-microarray	TF perturbation	High	Microbiology. 2011 Mar;157(Pt 3):747-59.	21081763
NCU00499	ADA-1	XP_964303.1	NCU02640	NCU02640	XP_963977.1	Negative	TFdown-microarray	TF perturbation	High	Microbiology. 2011 Mar;157(Pt 3):747-59.	21081763
NCU00499	ADA-1	XP_964303.1	NCU02657	ETH-1	XP_011392996.1	Negative	TFdown-microarray	TF perturbation	High	Microbiology. 2011 Mar;157(Pt 3):747-59.	21081763
NCU00499	ADA-1	XP_964303.1	NCU02671	SEB-1;MSN-1	XP_965444.2	Positive	TFdown-microarray	TF perturbation	High	Microbiology. 2011 Mar;157(Pt 3):747-59.	21081763
NCU00499	ADA-1	XP_964303.1	NCU02677	ARG-3	XP_965450.1	Negative	TFdown-microarray	TF perturbation	High	Microbiology. 2011 Mar;157(Pt 3):747-59.	21081763
NCU00499	ADA-1	XP_964303.1	NCU02695	NCU02695	XP_965468.1	Negative	TFdown-microarray	TF perturbation	High	Microbiology. 2011 Mar;157(Pt 3):747-59.	21081763
NCU00499	ADA-1	XP_964303.1	NCU02707	NCU02707	XP_965480.2	Negative	TFdown-microarray	TF perturbation	High	Microbiology. 2011 Mar;157(Pt 3):747-59.	21081763
NCU00499	ADA-1	XP_964303.1	NCU02744	NCU02744	XP_965129.1	Negative	TFdown-microarray	TF perturbation	High	Microbiology. 2011 Mar;157(Pt 3):747-59.	21081763
NCU00499	ADA-1	XP_964303.1	NCU02757	NCU02757	XP_963850.2	Negative	TFdown-microarray	TF perturbation	High	Microbiology. 2011 Mar;157(Pt 3):747-59.	21081763
NCU00499	ADA-1	XP_964303.1	NCU02759	NCU02759	XP_963729.1	Positive	TFdown-microarray	TF perturbation	High	Microbiology. 2011 Mar;157(Pt 3):747-59.	21081763
NCU00499	ADA-1	XP_964303.1	NCU02765	NCU02765	XP_964260.1	Positive	TFdown-microarray	TF perturbation	High	Microbiology. 2011 Mar;157(Pt 3):747-59.	21081763
NCU00499	ADA-1	XP_964303.1	NCU02771	NCU02771	XP_964266.3	Negative	TFdown-microarray	TF perturbation	High	Microbiology. 2011 Mar;157(Pt 3):747-59.	21081763
NCU00499	ADA-1	XP_964303.1	NCU02784	NCU02784	XP_963940.1	Negative	TFdown-microarray	TF perturbation	High	Microbiology. 2011 Mar;157(Pt 3):747-59.	21081763
NCU00499	ADA-1	XP_964303.1	NCU02785	ARO-8	XP_963941.1	Negative	TFdown-microarray	TF perturbation	High	Microbiology. 2011 Mar;157(Pt 3):747-59.	21081763
NCU00499	ADA-1	XP_964303.1	NCU02804	NCU02804	XP_964460.1	Negative	TFdown-microarray	TF perturbation	High	Microbiology. 2011 Mar;157(Pt 3):747-59.	21081763
NCU00499	ADA-1	XP_964303.1	NCU02807	NCU02807	XP_011393036.1	Negative	TFdown-microarray	TF perturbation	High	Microbiology. 2011 Mar;157(Pt 3):747-59.	21081763
NCU00499	ADA-1	XP_964303.1	NCU02810	NCU02810	XP_964466.3	Negative	TFdown-microarray	TF perturbation	High	Microbiology. 2011 Mar;157(Pt 3):747-59.	21081763
NCU00499	ADA-1	XP_964303.1	NCU02839	NCU02839	XP_964129.1	Negative	TFdown-microarray	TF perturbation	High	Microbiology. 2011 Mar;157(Pt 3):747-59.	21081763
NCU00499	ADA-1	XP_964303.1	NCU02855	GH11-1	XP_964145.1	Positive	TFdown-microarray	TF perturbation	High	Microbiology. 2011 Mar;157(Pt 3):747-59.	21081763
NCU00499	ADA-1	XP_964303.1	NCU02904	NCU02904	XP_965586.1	Positive	TFdown-microarray	TF perturbation	High	Microbiology. 2011 Mar;157(Pt 3):747-59.	21081763
NCU00499	ADA-1	XP_964303.1	NCU02943	TIM50	XP_965625.3	Negative	TFdown-microarray	TF perturbation	High	Microbiology. 2011 Mar;157(Pt 3):747-59.	21081763
NCU00499	ADA-1	XP_964303.1	NCU02954	LYS-7	XP_965341.2	Negative	TFdown-microarray	TF perturbation	High	Microbiology. 2011 Mar;157(Pt 3):747-59.	21081763
NCU00499	ADA-1	XP_964303.1	NCU02955	NCU02955	XP_965342.2	Negative	TFdown-microarray	TF perturbation	High	Microbiology. 2011 Mar;157(Pt 3):747-59.	21081763
NCU00499	ADA-1	XP_964303.1	NCU02956	NCU02956	XP_965343.2	Positive	TFdown-microarray	TF perturbation	High	Microbiology. 2011 Mar;157(Pt 3):747-59.	21081763
NCU00499	ADA-1	XP_964303.1	NCU02963	NCU02963	XP_965350.1	Negative	TFdown-microarray	TF perturbation	High	Microbiology. 2011 Mar;157(Pt 3):747-59.	21081763
NCU00499	ADA-1	XP_964303.1	NCU02996	NCU02996	XP_965382.3	Positive	TFdown-microarray	TF perturbation	High	Microbiology. 2011 Mar;157(Pt 3):747-59.	21081763
NCU00499	ADA-1	XP_964303.1	NCU03013	ACW-10	XP_011393058.1	Positive	TFdown-microarray	TF perturbation	High	Microbiology. 2011 Mar;157(Pt 3):747-59.	21081763
NCU00499	ADA-1	XP_964303.1	NCU03038	NCU03038	XP_964043.1	Negative	TFdown-microarray	TF perturbation	High	Microbiology. 2011 Mar;157(Pt 3):747-59.	21081763
NCU00499	ADA-1	XP_964303.1	NCU03040	NCU03040	XP_964045.3	Positive	TFdown-microarray	TF perturbation	High	Microbiology. 2011 Mar;157(Pt 3):747-59.	21081763
NCU00499	ADA-1	XP_964303.1	NCU03043	NCU03043	XP_964048.2	Positive	TFdown-microarray	TF perturbation	High	Microbiology. 2011 Mar;157(Pt 3):747-59.	21081763
NCU00499	ADA-1	XP_964303.1	NCU03076	NCU03076	XP_964169.1	Negative	TFdown-microarray	TF perturbation	High	Microbiology. 2011 Mar;157(Pt 3):747-59.	21081763
NCU00499	ADA-1	XP_964303.1	NCU03079	NCU03079	XP_964172.3	Positive	TFdown-microarray	TF perturbation	High	Microbiology. 2011 Mar;157(Pt 3):747-59.	21081763
NCU00499	ADA-1	XP_964303.1	NCU03080	NCU03080	XP_964173.1	Negative	TFdown-microarray	TF perturbation	High	Microbiology. 2011 Mar;157(Pt 3):747-59.	21081763
NCU00499	ADA-1	XP_964303.1	NCU03084	NCU03084	XP_011393074.1	Negative	TFdown-microarray	TF perturbation	High	Microbiology. 2011 Mar;157(Pt 3):747-59.	21081763
NCU00499	ADA-1	XP_964303.1	NCU03100	PPM-2	XP_964959.2	Negative	TFdown-microarray	TF perturbation	High	Microbiology. 2011 Mar;157(Pt 3):747-59.	21081763
NCU00499	ADA-1	XP_964303.1	NCU03102	NCU03102	XP_964961.1	Negative	TFdown-microarray	TF perturbation	High	Microbiology. 2011 Mar;157(Pt 3):747-59.	21081763
NCU00499	ADA-1	XP_964303.1	NCU03112	NCU03112	XP_964971.1	Negative	TFdown-microarray	TF perturbation	High	Microbiology. 2011 Mar;157(Pt 3):747-59.	21081763
NCU00499	ADA-1	XP_964303.1	NCU03117	NCU03117	XP_964976.1	Negative	TFdown-microarray	TF perturbation	High	Microbiology. 2011 Mar;157(Pt 3):747-59.	21081763
NCU00499	ADA-1	XP_964303.1	NCU03118	NCU03118	XP_964977.1	Negative	TFdown-microarray	TF perturbation	High	Microbiology. 2011 Mar;157(Pt 3):747-59.	21081763
NCU00499	ADA-1	XP_964303.1	NCU03120	NCU03120	XP_011393089.1	Positive	TFdown-microarray	TF perturbation	High	Microbiology. 2011 Mar;157(Pt 3):747-59.	21081763
NCU00499	ADA-1	XP_964303.1	NCU03139	HIS-3	XP_964188.1	Negative	TFdown-microarray	TF perturbation	High	Microbiology. 2011 Mar;157(Pt 3):747-59.	21081763
NCU00499	ADA-1	XP_964303.1	NCU03147	NCU03147	XP_964196.1	Negative	TFdown-microarray	TF perturbation	High	Microbiology. 2011 Mar;157(Pt 3):747-59.	21081763
NCU00499	ADA-1	XP_964303.1	NCU03150	NCU03150	XP_964199.1	Negative	TFdown-microarray	TF perturbation	High	Microbiology. 2011 Mar;157(Pt 3):747-59.	21081763
NCU00499	ADA-1	XP_964303.1	NCU03151	NCU03151	XP_964200.2	Negative	TFdown-microarray	TF perturbation	High	Microbiology. 2011 Mar;157(Pt 3):747-59.	21081763
NCU00499	ADA-1	XP_964303.1	NCU03152	NCU03152	XP_964201.3	Negative	TFdown-microarray	TF perturbation	High	Microbiology. 2011 Mar;157(Pt 3):747-59.	21081763
NCU00499	ADA-1	XP_964303.1	NCU03168	NCU03168	XP_964574.1	Positive	TFdown-microarray	TF perturbation	High	Microbiology. 2011 Mar;157(Pt 3):747-59.	21081763
NCU00499	ADA-1	XP_964303.1	NCU03194	NCU03194	XP_965294.2	Negative	TFdown-microarray	TF perturbation	High	Microbiology. 2011 Mar;157(Pt 3):747-59.	21081763
NCU00499	ADA-1	XP_964303.1	NCU03199	NCU03199	XP_965299.1	Negative	TFdown-microarray	TF perturbation	High	Microbiology. 2011 Mar;157(Pt 3):747-59.	21081763
NCU00499	ADA-1	XP_964303.1	NCU03222	NCU03222	XP_011393118.1	Positive	TFdown-microarray	TF perturbation	High	Microbiology. 2011 Mar;157(Pt 3):747-59.	21081763
NCU00499	ADA-1	XP_964303.1	NCU03246	NCU03246	XP_963738.2	Positive	TFdown-microarray	TF perturbation	High	Microbiology. 2011 Mar;157(Pt 3):747-59.	21081763
NCU00499	ADA-1	XP_964303.1	NCU03255	NCU03255	XP_964408.2	Positive	TFdown-microarray	TF perturbation	High	Microbiology. 2011 Mar;157(Pt 3):747-59.	21081763
NCU00499	ADA-1	XP_964303.1	NCU03283	NCU03283	XP_011393135.1	Negative	TFdown-microarray	TF perturbation	High	Microbiology. 2011 Mar;157(Pt 3):747-59.	21081763
NCU00499	ADA-1	XP_964303.1	NCU03310	NCU03310	XP_964487.1	Negative	TFdown-microarray	TF perturbation	High	Microbiology. 2011 Mar;157(Pt 3):747-59.	21081763
NCU00499	ADA-1	XP_964303.1	NCU03313	NCU03313	XP_964490.1	Positive	TFdown-microarray	TF perturbation	High	Microbiology. 2011 Mar;157(Pt 3):747-59.	21081763
NCU00499	ADA-1	XP_964303.1	NCU03343	NCU03343	XP_956452.1	Negative	TFdown-microarray	TF perturbation	High	Microbiology. 2011 Mar;157(Pt 3):747-59.	21081763
NCU00499	ADA-1	XP_964303.1	NCU03415	NCU03415	XP_956862.1	Positive	TFdown-microarray	TF perturbation	High	Microbiology. 2011 Mar;157(Pt 3):747-59.	21081763
NCU00499	ADA-1	XP_964303.1	NCU03509	PMG	XP_955811.3	Positive	TFdown-microarray	TF perturbation	High	Microbiology. 2011 Mar;157(Pt 3):747-59.	21081763
NCU00499	ADA-1	XP_964303.1	NCU03558	NCU03558	XP_956121.1	Negative	TFdown-microarray	TF perturbation	High	Microbiology. 2011 Mar;157(Pt 3):747-59.	21081763
NCU00499	ADA-1	XP_964303.1	NCU03575	NCU03575	XP_956014.1	Negative	TFdown-microarray	TF perturbation	High	Microbiology. 2011 Mar;157(Pt 3):747-59.	21081763
NCU00499	ADA-1	XP_964303.1	NCU03608	ILV-2	XP_961335.1	Negative	TFdown-microarray	TF perturbation	High	Microbiology. 2011 Mar;157(Pt 3):747-59.	21081763
NCU00499	ADA-1	XP_964303.1	NCU03635	NCU03635	XP_961362.1	Negative	TFdown-microarray	TF perturbation	High	Microbiology. 2011 Mar;157(Pt 3):747-59.	21081763
NCU00499	ADA-1	XP_964303.1	NCU03696	NCU03696	XP_961472.2	Positive	TFdown-microarray	TF perturbation	High	Microbiology. 2011 Mar;157(Pt 3):747-59.	21081763
NCU00499	ADA-1	XP_964303.1	NCU03753	CCG-1	XP_961100.1	Positive	TFdown-microarray	TF perturbation	High	Microbiology. 2011 Mar;157(Pt 3):747-59.	21081763
NCU00499	ADA-1	XP_964303.1	NCU03806	CYH-2	XP_961195.2	Negative	TFdown-microarray	TF perturbation	High	Microbiology. 2011 Mar;157(Pt 3):747-59.	21081763
NCU00499	ADA-1	XP_964303.1	NCU03826	NCU03826	XP_961215.1	Negative	TFdown-microarray	TF perturbation	High	Microbiology. 2011 Mar;157(Pt 3):747-59.	21081763
NCU00499	ADA-1	XP_964303.1	NCU03827	NCU03827	XP_961216.2	Negative	TFdown-microarray	TF perturbation	High	Microbiology. 2011 Mar;157(Pt 3):747-59.	21081763
NCU00499	ADA-1	XP_964303.1	NCU03853	NCU03853	XP_955863.1	Negative	TFdown-microarray	TF perturbation	High	Microbiology. 2011 Mar;157(Pt 3):747-59.	21081763
NCU00499	ADA-1	XP_964303.1	NCU03873	NCU03873	XP_956546.1	Positive	TFdown-microarray	TF perturbation	High	Microbiology. 2011 Mar;157(Pt 3):747-59.	21081763
NCU00499	ADA-1	XP_964303.1	NCU03876	NCU03876	XP_956549.1	Negative	TFdown-microarray	TF perturbation	High	Microbiology. 2011 Mar;157(Pt 3):747-59.	21081763
NCU00499	ADA-1	XP_964303.1	NCU03877	NCU03877	XP_011394878.1	Negative	TFdown-microarray	TF perturbation	High	Microbiology. 2011 Mar;157(Pt 3):747-59.	21081763
NCU00499	ADA-1	XP_964303.1	NCU03926	NCU03926	XP_957565.3	Negative	TFdown-microarray	TF perturbation	High	Microbiology. 2011 Mar;157(Pt 3):747-59.	21081763
NCU00499	ADA-1	XP_964303.1	NCU03955	NCU03955	XP_957594.3	Positive	TFdown-microarray	TF perturbation	High	Microbiology. 2011 Mar;157(Pt 3):747-59.	21081763
NCU00499	ADA-1	XP_964303.1	NCU03982	GRP-78;BIP	XP_956567.1	Negative	TFdown-microarray	TF perturbation	High	Microbiology. 2011 Mar;157(Pt 3):747-59.	21081763
NCU00499	ADA-1	XP_964303.1	NCU04005	CK-1B;PRK-7	XP_011394897.1	Positive	TFdown-microarray	TF perturbation	High	Microbiology. 2011 Mar;157(Pt 3):747-59.	21081763
NCU00499	ADA-1	XP_964303.1	NCU04020	NCU04020	XP_957635.1	Negative	TFdown-microarray	TF perturbation	High	Microbiology. 2011 Mar;157(Pt 3):747-59.	21081763
NCU00499	ADA-1	XP_964303.1	NCU04039	NCU04039	XP_957654.1	Negative	TFdown-microarray	TF perturbation	High	Microbiology. 2011 Mar;157(Pt 3):747-59.	21081763
NCU00499	ADA-1	XP_964303.1	NCU04051	NCU04051	XP_957666.1	Negative	TFdown-microarray	TF perturbation	High	Microbiology. 2011 Mar;157(Pt 3):747-59.	21081763
NCU00499	ADA-1	XP_964303.1	NCU04068	NCU04068	XP_957683.3	Negative	TFdown-microarray	TF perturbation	High	Microbiology. 2011 Mar;157(Pt 3):747-59.	21081763
NCU00499	ADA-1	XP_964303.1	NCU04140	FKR-2	XP_961296.2	Negative	TFdown-microarray	TF perturbation	High	Microbiology. 2011 Mar;157(Pt 3):747-59.	21081763
NCU00499	ADA-1	XP_964303.1	NCU04142	HSP90	XP_961298.1	Negative	TFdown-microarray	TF perturbation	High	Microbiology. 2011 Mar;157(Pt 3):747-59.	21081763
NCU00499	ADA-1	XP_964303.1	NCU04145	NCU04145	XP_961301.1	Positive	TFdown-microarray	TF perturbation	High	Microbiology. 2011 Mar;157(Pt 3):747-59.	21081763
NCU00499	ADA-1	XP_964303.1	NCU04153	NCU04153	XP_961309.2	Negative	TFdown-microarray	TF perturbation	High	Microbiology. 2011 Mar;157(Pt 3):747-59.	21081763
NCU00499	ADA-1	XP_964303.1	NCU04175	NCU04175	XP_961135.1	Positive	TFdown-microarray	TF perturbation	High	Microbiology. 2011 Mar;157(Pt 3):747-59.	21081763
NCU00499	ADA-1	XP_964303.1	NCU04181	TOM7	XP_011394629.1	Negative	TFdown-microarray	TF perturbation	High	Microbiology. 2011 Mar;157(Pt 3):747-59.	21081763
NCU00499	ADA-1	XP_964303.1	NCU04207	NCU04207	XP_961167.2	Positive	TFdown-microarray	TF perturbation	High	Microbiology. 2011 Mar;157(Pt 3):747-59.	21081763
NCU00499	ADA-1	XP_964303.1	NCU04221	TRE-2	XP_960845.1	Positive	TFdown-microarray	TF perturbation	High	Microbiology. 2011 Mar;157(Pt 3):747-59.	21081763
NCU00499	ADA-1	XP_964303.1	NCU04265	INV	XP_961256.1	Positive	TFdown-microarray	TF perturbation	High	Microbiology. 2011 Mar;157(Pt 3):747-59.	21081763
NCU00499	ADA-1	XP_964303.1	NCU04266	NCU04266	XP_961257.1	Positive	TFdown-microarray	TF perturbation	High	Microbiology. 2011 Mar;157(Pt 3):747-59.	21081763
NCU00499	ADA-1	XP_964303.1	NCU04268	NCU04268	XP_961259.1	Positive	TFdown-microarray	TF perturbation	High	Microbiology. 2011 Mar;157(Pt 3):747-59.	21081763
NCU00499	ADA-1	XP_964303.1	NCU04272	NCU04272	XP_011394648.1	Positive	TFdown-microarray	TF perturbation	High	Microbiology. 2011 Mar;157(Pt 3):747-59.	21081763
NCU00499	ADA-1	XP_964303.1	NCU04274	NCU04274	XP_961064.1	Positive	TFdown-microarray	TF perturbation	High	Microbiology. 2011 Mar;157(Pt 3):747-59.	21081763
NCU00499	ADA-1	XP_964303.1	NCU04284	NCU04284	XP_011394652.1	Positive	TFdown-microarray	TF perturbation	High	Microbiology. 2011 Mar;157(Pt 3):747-59.	21081763
NCU00499	ADA-1	XP_964303.1	NCU04287	NCU04287	XP_961077.2	Positive	TFdown-microarray	TF perturbation	High	Microbiology. 2011 Mar;157(Pt 3):747-59.	21081763
NCU00499	ADA-1	XP_964303.1	NCU04303	NCU04303	XP_960949.1	Negative	TFdown-microarray	TF perturbation	High	Microbiology. 2011 Mar;157(Pt 3):747-59.	21081763
NCU00499	ADA-1	XP_964303.1	NCU04334	CPN10	XP_956315.1	Negative	TFdown-microarray	TF perturbation	High	Microbiology. 2011 Mar;157(Pt 3):747-59.	21081763
NCU00499	ADA-1	XP_964303.1	NCU04344	NCU04344	XP_956325.1	Negative	TFdown-microarray	TF perturbation	High	Microbiology. 2011 Mar;157(Pt 3):747-59.	21081763
NCU00499	ADA-1	XP_964303.1	NCU04352	CHS-5	XP_956333.2	Positive	TFdown-microarray	TF perturbation	High	Microbiology. 2011 Mar;157(Pt 3):747-59.	21081763
NCU00499	ADA-1	XP_964303.1	NCU04360	NCU04360	XP_955832.1	Positive	TFdown-microarray	TF perturbation	High	Microbiology. 2011 Mar;157(Pt 3):747-59.	21081763
NCU00499	ADA-1	XP_964303.1	NCU04383	NCU04383	XP_011394091.1	Positive	TFdown-microarray	TF perturbation	High	Microbiology. 2011 Mar;157(Pt 3):747-59.	21081763
NCU00499	ADA-1	XP_964303.1	NCU04385	LEU-2	XP_957462.1	Negative	TFdown-microarray	TF perturbation	High	Microbiology. 2011 Mar;157(Pt 3):747-59.	21081763
NCU00499	ADA-1	XP_964303.1	NCU04388	NCU04388	XP_957465.1	Positive	TFdown-microarray	TF perturbation	High	Microbiology. 2011 Mar;157(Pt 3):747-59.	21081763
NCU00499	ADA-1	XP_964303.1	NCU04448	NCU04448	XP_955906.2	Negative	TFdown-microarray	TF perturbation	High	Microbiology. 2011 Mar;157(Pt 3):747-59.	21081763
NCU00499	ADA-1	XP_964303.1	NCU04449	NCU04449	XP_955907.2	Negative	TFdown-microarray	TF perturbation	High	Microbiology. 2011 Mar;157(Pt 3):747-59.	21081763
NCU00499	ADA-1	XP_964303.1	NCU04452	MIG-3	XP_955910.1	Negative	TFdown-microarray	TF perturbation	High	Microbiology. 2011 Mar;157(Pt 3):747-59.	21081763
NCU00499	ADA-1	XP_964303.1	NCU04454	NCU04454	XP_955912.1	Negative	TFdown-microarray	TF perturbation	High	Microbiology. 2011 Mar;157(Pt 3):747-59.	21081763
NCU00499	ADA-1	XP_964303.1	NCU04467	NCU04467	XP_957036.2	Positive	TFdown-microarray	TF perturbation	High	Microbiology. 2011 Mar;157(Pt 3):747-59.	21081763
NCU00499	ADA-1	XP_964303.1	NCU04493	NCU04493	XP_957062.1	Positive	TFdown-microarray	TF perturbation	High	Microbiology. 2011 Mar;157(Pt 3):747-59.	21081763
NCU00499	ADA-1	XP_964303.1	NCU04502	NCU04502	XP_957071.1	Positive	TFdown-microarray	TF perturbation	High	Microbiology. 2011 Mar;157(Pt 3):747-59.	21081763
NCU00499	ADA-1	XP_964303.1	NCU04533	APP	XP_956944.1	Positive	TFdown-microarray	TF perturbation	High	Microbiology. 2011 Mar;157(Pt 3):747-59.	21081763
NCU00499	ADA-1	XP_964303.1	NCU04545	NCU04545	XP_955985.1	Positive	TFdown-microarray	TF perturbation	High	Microbiology. 2011 Mar;157(Pt 3):747-59.	21081763
NCU00499	ADA-1	XP_964303.1	NCU04552	CRP-5	XP_955943.1	Negative	TFdown-microarray	TF perturbation	High	Microbiology. 2011 Mar;157(Pt 3):747-59.	21081763
NCU00499	ADA-1	XP_964303.1	NCU04554	GH18-5	XP_955945.2	Positive	TFdown-microarray	TF perturbation	High	Microbiology. 2011 Mar;157(Pt 3):747-59.	21081763
NCU00499	ADA-1	XP_964303.1	NCU04592	NCU04592	XP_957926.1	Positive	TFdown-microarray	TF perturbation	High	Microbiology. 2011 Mar;157(Pt 3):747-59.	21081763
NCU00499	ADA-1	XP_964303.1	NCU04603	NCU04603	XP_958846.1	Negative	TFdown-microarray	TF perturbation	High	Microbiology. 2011 Mar;157(Pt 3):747-59.	21081763
NCU00499	ADA-1	XP_964303.1	NCU04647	NCU04647	XP_959190.1	Negative	TFdown-microarray	TF perturbation	High	Microbiology. 2011 Mar;157(Pt 3):747-59.	21081763
NCU00499	ADA-1	XP_964303.1	NCU04648	NCU04648	XP_011394673.1	Negative	TFdown-microarray	TF perturbation	High	Microbiology. 2011 Mar;157(Pt 3):747-59.	21081763
NCU00499	ADA-1	XP_964303.1	NCU04650	NCU04650	XP_011394677.1	Positive	TFdown-microarray	TF perturbation	High	Microbiology. 2011 Mar;157(Pt 3):747-59.	21081763
NCU00499	ADA-1	XP_964303.1	NCU04768	NCU04768	XP_960217.1	Negative	TFdown-microarray	TF perturbation	High	Microbiology. 2011 Mar;157(Pt 3):747-59.	21081763
NCU00499	ADA-1	XP_964303.1	NCU04779	NCU04779	XP_960228.2	Negative	TFdown-microarray	TF perturbation	High	Microbiology. 2011 Mar;157(Pt 3):747-59.	21081763
NCU00499	ADA-1	XP_964303.1	NCU04805	NCU04805	XP_960431.1	Positive	TFdown-microarray	TF perturbation	High	Microbiology. 2011 Mar;157(Pt 3):747-59.	21081763
NCU00499	ADA-1	XP_964303.1	NCU04806	NCU04806	XP_960432.1	Negative	TFdown-microarray	TF perturbation	High	Microbiology. 2011 Mar;157(Pt 3):747-59.	21081763
NCU00499	ADA-1	XP_964303.1	NCU04814	NCU04814	XP_960440.3	Positive	TFdown-microarray	TF perturbation	High	Microbiology. 2011 Mar;157(Pt 3):747-59.	21081763
NCU00499	ADA-1	XP_964303.1	NCU04837	NCU04837	XP_960396.3	Negative	TFdown-microarray	TF perturbation	High	Microbiology. 2011 Mar;157(Pt 3):747-59.	21081763
NCU00499	ADA-1	XP_964303.1	NCU04880	NCU04880	XP_957877.1	Positive	TFdown-microarray	TF perturbation	High	Microbiology. 2011 Mar;157(Pt 3):747-59.	21081763
NCU00499	ADA-1	XP_964303.1	NCU04905	NCU04905	XP_959353.3	Positive	TFdown-microarray	TF perturbation	High	Microbiology. 2011 Mar;157(Pt 3):747-59.	21081763
NCU00499	ADA-1	XP_964303.1	NCU04910	NCU04910	XP_959358.1	Positive	TFdown-microarray	TF perturbation	High	Microbiology. 2011 Mar;157(Pt 3):747-59.	21081763
NCU00499	ADA-1	XP_964303.1	NCU04923	GLD1;GCY-1	XP_959371.1	Positive	TFdown-microarray	TF perturbation	High	Microbiology. 2011 Mar;157(Pt 3):747-59.	21081763
NCU00499	ADA-1	XP_964303.1	NCU04924	CUT-1	XP_011394114.1	Positive	TFdown-microarray	TF perturbation	High	Microbiology. 2011 Mar;157(Pt 3):747-59.	21081763
NCU00499	ADA-1	XP_964303.1	NCU04945	NCU04945	XP_959393.1	Negative	TFdown-microarray	TF perturbation	High	Microbiology. 2011 Mar;157(Pt 3):747-59.	21081763
NCU00499	ADA-1	XP_964303.1	NCU04963	NCU04963	XP_959411.2	Positive	TFdown-microarray	TF perturbation	High	Microbiology. 2011 Mar;157(Pt 3):747-59.	21081763
NCU00499	ADA-1	XP_964303.1	NCU04997	GH10-3	XP_955817.3	Positive	TFdown-microarray	TF perturbation	High	Microbiology. 2011 Mar;157(Pt 3):747-59.	21081763
NCU00499	ADA-1	XP_964303.1	NCU05060	NCU05060	XP_956434.2	Positive	TFdown-microarray	TF perturbation	High	Microbiology. 2011 Mar;157(Pt 3):747-59.	21081763
NCU00499	ADA-1	XP_964303.1	NCU05077	NCU05077	XP_956066.1	Positive	TFdown-microarray	TF perturbation	High	Microbiology. 2011 Mar;157(Pt 3):747-59.	21081763
NCU00499	ADA-1	XP_964303.1	NCU05084	NCU05084	XP_956073.1	Positive	TFdown-microarray	TF perturbation	High	Microbiology. 2011 Mar;157(Pt 3):747-59.	21081763
NCU00499	ADA-1	XP_964303.1	NCU05141	NCU05141	XP_956639.2	Positive	TFdown-microarray	TF perturbation	High	Microbiology. 2011 Mar;157(Pt 3):747-59.	21081763
NCU00499	ADA-1	XP_964303.1	NCU05148	NCU05148	XP_956646.1	Positive	TFdown-microarray	TF perturbation	High	Microbiology. 2011 Mar;157(Pt 3):747-59.	21081763
NCU00499	ADA-1	XP_964303.1	NCU05163	NCU05163	XP_961867.2	Positive	TFdown-microarray	TF perturbation	High	Microbiology. 2011 Mar;157(Pt 3):747-59.	21081763
NCU00499	ADA-1	XP_964303.1	NCU05178	NCU05178	XP_961841.1	Negative	TFdown-microarray	TF perturbation	High	Microbiology. 2011 Mar;157(Pt 3):747-59.	21081763
NCU00499	ADA-1	XP_964303.1	NCU05269	HSP88	XP_011394150.1	Negative	TFdown-microarray	TF perturbation	High	Microbiology. 2011 Mar;157(Pt 3):747-59.	21081763
NCU00499	ADA-1	XP_964303.1	NCU05270	NCU05270	XP_961727.1	Negative	TFdown-microarray	TF perturbation	High	Microbiology. 2011 Mar;157(Pt 3):747-59.	21081763
NCU00499	ADA-1	XP_964303.1	NCU05287	NCU05287	XP_962058.2	Negative	TFdown-microarray	TF perturbation	High	Microbiology. 2011 Mar;157(Pt 3):747-59.	21081763
NCU00499	ADA-1	XP_964303.1	NCU05288	NCU05288	XP_962059.1	Positive	TFdown-microarray	TF perturbation	High	Microbiology. 2011 Mar;157(Pt 3):747-59.	21081763
NCU00499	ADA-1	XP_964303.1	NCU05290	NCU05290	XP_962061.1	Negative	TFdown-microarray	TF perturbation	High	Microbiology. 2011 Mar;157(Pt 3):747-59.	21081763
NCU00499	ADA-1	XP_964303.1	NCU05430	ATP-2	XP_963253.2	Negative	TFdown-microarray	TF perturbation	High	Microbiology. 2011 Mar;157(Pt 3):747-59.	21081763
NCU00499	ADA-1	XP_964303.1	NCU05435	NCU05435	XP_963258.3	Positive	TFdown-microarray	TF perturbation	High	Microbiology. 2011 Mar;157(Pt 3):747-59.	21081763
NCU00499	ADA-1	XP_964303.1	NCU05457	CYA-4	XP_963448.1	Negative	TFdown-microarray	TF perturbation	High	Microbiology. 2011 Mar;157(Pt 3):747-59.	21081763
NCU00499	ADA-1	XP_964303.1	NCU05490	NCU05490	XP_011394944.1	Positive	TFdown-microarray	TF perturbation	High	Microbiology. 2011 Mar;157(Pt 3):747-59.	21081763
NCU00499	ADA-1	XP_964303.1	NCU05491	NCU05491	XP_960453.1	Positive	TFdown-microarray	TF perturbation	High	Microbiology. 2011 Mar;157(Pt 3):747-59.	21081763
NCU00499	ADA-1	XP_964303.1	NCU05498	NCU05498	XP_960460.1	Positive	TFdown-microarray	TF perturbation	High	Microbiology. 2011 Mar;157(Pt 3):747-59.	21081763
NCU00499	ADA-1	XP_964303.1	NCU05548	ARO-6	XP_960510.1	Negative	TFdown-microarray	TF perturbation	High	Microbiology. 2011 Mar;157(Pt 3):747-59.	21081763
NCU00499	ADA-1	XP_964303.1	NCU05552	NCU05552	XP_960514.2	Negative	TFdown-microarray	TF perturbation	High	Microbiology. 2011 Mar;157(Pt 3):747-59.	21081763
NCU00499	ADA-1	XP_964303.1	NCU05567	NCU05567	XP_960529.1	Positive	TFdown-microarray	TF perturbation	High	Microbiology. 2011 Mar;157(Pt 3):747-59.	21081763
NCU00499	ADA-1	XP_964303.1	NCU05577	GH3-5	XP_960539.2	Positive	TFdown-microarray	TF perturbation	High	Microbiology. 2011 Mar;157(Pt 3):747-59.	21081763
NCU00499	ADA-1	XP_964303.1	NCU05627	NCU05627	XP_960171.3	Positive	TFdown-microarray	TF perturbation	High	Microbiology. 2011 Mar;157(Pt 3):747-59.	21081763
NCU00499	ADA-1	XP_964303.1	NCU05684	NCU05684	#N/A	Positive	TFdown-microarray	TF perturbation	High	Microbiology. 2011 Mar;157(Pt 3):747-59.	21081763
NCU00499	ADA-1	XP_964303.1	NCU05723	NCU05723	XP_011393875.1	Positive	TFdown-microarray	TF perturbation	High	Microbiology. 2011 Mar;157(Pt 3):747-59.	21081763
NCU00499	ADA-1	XP_964303.1	NCU05780	GST-1	XP_960040.1	Negative	TFdown-microarray	TF perturbation	High	Microbiology. 2011 Mar;157(Pt 3):747-59.	21081763
NCU00499	ADA-1	XP_964303.1	NCU05804	NCU05804	XP_960064.2	Negative	TFdown-microarray	TF perturbation	High	Microbiology. 2011 Mar;157(Pt 3):747-59.	21081763
NCU00499	ADA-1	XP_964303.1	NCU05810	CPC-2	XP_960070.1	Negative	TFdown-microarray	TF perturbation	High	Microbiology. 2011 Mar;157(Pt 3):747-59.	21081763
NCU00499	ADA-1	XP_964303.1	NCU05813	NCU05813	XP_960073.1	Negative	TFdown-microarray	TF perturbation	High	Microbiology. 2011 Mar;157(Pt 3):747-59.	21081763
NCU00499	ADA-1	XP_964303.1	NCU05841	NCU05841	XP_960101.1	Positive	TFdown-microarray	TF perturbation	High	Microbiology. 2011 Mar;157(Pt 3):747-59.	21081763
NCU00499	ADA-1	XP_964303.1	NCU05942	PCA-3	XP_958786.1	Negative	TFdown-microarray	TF perturbation	High	Microbiology. 2011 Mar;157(Pt 3):747-59.	21081763
NCU00499	ADA-1	XP_964303.1	NCU05989	NCU05989	XP_011394985.1	Negative	TFdown-microarray	TF perturbation	High	Microbiology. 2011 Mar;157(Pt 3):747-59.	21081763
NCU00499	ADA-1	XP_964303.1	NCU05995	UBI	XP_958803.1	Positive	TFdown-microarray	TF perturbation	High	Microbiology. 2011 Mar;157(Pt 3):747-59.	21081763
NCU00499	ADA-1	XP_964303.1	NCU05996	NCU05996	XP_958804.1	Positive	TFdown-microarray	TF perturbation	High	Microbiology. 2011 Mar;157(Pt 3):747-59.	21081763
NCU00499	ADA-1	XP_964303.1	NCU06031	RHD	XP_959621.1	Negative	TFdown-microarray	TF perturbation	High	Microbiology. 2011 Mar;157(Pt 3):747-59.	21081763
NCU00499	ADA-1	XP_964303.1	NCU06035	NCU06035	XP_959625.1	Negative	TFdown-microarray	TF perturbation	High	Microbiology. 2011 Mar;157(Pt 3):747-59.	21081763
NCU00499	ADA-1	XP_964303.1	NCU06038	NCU06038	XP_959628.1	Negative	TFdown-microarray	TF perturbation	High	Microbiology. 2011 Mar;157(Pt 3):747-59.	21081763
NCU00499	ADA-1	XP_964303.1	NCU06043	NCU06043	XP_959806.2	Positive	TFdown-microarray	TF perturbation	High	Microbiology. 2011 Mar;157(Pt 3):747-59.	21081763
NCU00499	ADA-1	XP_964303.1	NCU06047	NCU06047	XP_959810.1	Negative	TFdown-microarray	TF perturbation	High	Microbiology. 2011 Mar;157(Pt 3):747-59.	21081763
NCU00499	ADA-1	XP_964303.1	NCU06066	NCU06066	XP_959829.1	Negative	TFdown-microarray	TF perturbation	High	Microbiology. 2011 Mar;157(Pt 3):747-59.	21081763
NCU00499	ADA-1	XP_964303.1	NCU06075	ACE-8	XP_011395230.1	Negative	TFdown-microarray	TF perturbation	High	Microbiology. 2011 Mar;157(Pt 3):747-59.	21081763
NCU00499	ADA-1	XP_964303.1	NCU06083	NCU06083	XP_959545.1	Positive	TFdown-microarray	TF perturbation	High	Microbiology. 2011 Mar;157(Pt 3):747-59.	21081763
NCU00499	ADA-1	XP_964303.1	NCU06095	CSP-2;GHH;GRHL	XP_011395238.1	Positive	TFdown-microarray	TF perturbation	High	Microbiology. 2011 Mar;157(Pt 3):747-59.	21081763
NCU00499	ADA-1	XP_964303.1	NCU06101	NCU06101	XP_959963.1	Negative	TFdown-microarray	TF perturbation	High	Microbiology. 2011 Mar;157(Pt 3):747-59.	21081763
NCU00499	ADA-1	XP_964303.1	NCU06110	NCU06110	XP_011395240.1	Negative	TFdown-microarray	TF perturbation	High	Microbiology. 2011 Mar;157(Pt 3):747-59.	21081763
NCU00499	ADA-1	XP_964303.1	NCU06167	NCU06167	XP_960029.1	Positive	TFdown-microarray	TF perturbation	High	Microbiology. 2011 Mar;157(Pt 3):747-59.	21081763
NCU00499	ADA-1	XP_964303.1	NCU06187	AD-4	XP_962999.3	Negative	TFdown-microarray	TF perturbation	High	Microbiology. 2011 Mar;157(Pt 3):747-59.	21081763
NCU00499	ADA-1	XP_964303.1	NCU06210	NCU06210	XP_962926.1	Negative	TFdown-microarray	TF perturbation	High	Microbiology. 2011 Mar;157(Pt 3):747-59.	21081763
NCU00499	ADA-1	XP_964303.1	NCU06225	NCU06225	#N/A	Negative	TFdown-microarray	TF perturbation	High	Microbiology. 2011 Mar;157(Pt 3):747-59.	21081763
NCU00499	ADA-1	XP_964303.1	NCU06228	NCU06228	XP_963079.2	Negative	TFdown-microarray	TF perturbation	High	Microbiology. 2011 Mar;157(Pt 3):747-59.	21081763
NCU00499	ADA-1	XP_964303.1	NCU06232	LEU-1	XP_963083.1	Negative	TFdown-microarray	TF perturbation	High	Microbiology. 2011 Mar;157(Pt 3):747-59.	21081763
NCU00499	ADA-1	XP_964303.1	NCU06301	NCU06301	XP_962563.1	Negative	TFdown-microarray	TF perturbation	High	Microbiology. 2011 Mar;157(Pt 3):747-59.	21081763
NCU00499	ADA-1	XP_964303.1	NCU06307	NCU06307	XP_962569.1	Negative	TFdown-microarray	TF perturbation	High	Microbiology. 2011 Mar;157(Pt 3):747-59.	21081763
NCU00499	ADA-1	XP_964303.1	NCU06315	NCU06315	XP_011394159.1	Positive	TFdown-microarray	TF perturbation	High	Microbiology. 2011 Mar;157(Pt 3):747-59.	21081763
NCU00499	ADA-1	XP_964303.1	NCU06366	NCU06366	XP_011394182.1	Positive	TFdown-microarray	TF perturbation	High	Microbiology. 2011 Mar;157(Pt 3):747-59.	21081763
NCU00499	ADA-1	XP_964303.1	NCU06404	NCU06404	XP_962242.1	Positive	TFdown-microarray	TF perturbation	High	Microbiology. 2011 Mar;157(Pt 3):747-59.	21081763
NCU00499	ADA-1	XP_964303.1	NCU06420	NCU06420	XP_957311.1	Negative	TFdown-microarray	TF perturbation	High	Microbiology. 2011 Mar;157(Pt 3):747-59.	21081763
NCU00499	ADA-1	XP_964303.1	NCU06425	NCU06425	XP_957316.2	Positive	TFdown-microarray	TF perturbation	High	Microbiology. 2011 Mar;157(Pt 3):747-59.	21081763
NCU00499	ADA-1	XP_964303.1	NCU06432	NCU06432	XP_957323.2	Negative	TFdown-microarray	TF perturbation	High	Microbiology. 2011 Mar;157(Pt 3):747-59.	21081763
NCU00499	ADA-1	XP_964303.1	NCU06441	NCU06441	XP_957332.1	Negative	TFdown-microarray	TF perturbation	High	Microbiology. 2011 Mar;157(Pt 3):747-59.	21081763
NCU00499	ADA-1	XP_964303.1	NCU06457	NCU06457	XP_957348.1	Negative	TFdown-microarray	TF perturbation	High	Microbiology. 2011 Mar;157(Pt 3):747-59.	21081763
NCU00499	ADA-1	XP_964303.1	NCU06459	NCU06459	XP_957350.1	Positive	TFdown-microarray	TF perturbation	High	Microbiology. 2011 Mar;157(Pt 3):747-59.	21081763
NCU00499	ADA-1	XP_964303.1	NCU06464	NCU06464	XP_957355.1	Negative	TFdown-microarray	TF perturbation	High	Microbiology. 2011 Mar;157(Pt 3):747-59.	21081763
NCU00499	ADA-1	XP_964303.1	NCU06482	ACE-2	XP_957122.1	Negative	TFdown-microarray	TF perturbation	High	Microbiology. 2011 Mar;157(Pt 3):747-59.	21081763
NCU00499	ADA-1	XP_964303.1	NCU06495	NCU06495	XP_957135.1	Negative	TFdown-microarray	TF perturbation	High	Microbiology. 2011 Mar;157(Pt 3):747-59.	21081763
NCU00499	ADA-1	XP_964303.1	NCU06512	MET-8	XP_957152.1	Negative	TFdown-microarray	TF perturbation	High	Microbiology. 2011 Mar;157(Pt 3):747-59.	21081763
NCU00499	ADA-1	XP_964303.1	NCU06524	NCU06524	XP_961796.1	Positive	TFdown-microarray	TF perturbation	High	Microbiology. 2011 Mar;157(Pt 3):747-59.	21081763
NCU00499	ADA-1	XP_964303.1	NCU06549	PDX-2	XP_962256.1	Negative	TFdown-microarray	TF perturbation	High	Microbiology. 2011 Mar;157(Pt 3):747-59.	21081763
NCU00499	ADA-1	XP_964303.1	NCU06550	PDX-1	XP_962257.1	Negative	TFdown-microarray	TF perturbation	High	Microbiology. 2011 Mar;157(Pt 3):747-59.	21081763
NCU00499	ADA-1	XP_964303.1	NCU06562	NCU06562	#N/A	Positive	TFdown-microarray	TF perturbation	High	Microbiology. 2011 Mar;157(Pt 3):747-59.	21081763
NCU00499	ADA-1	XP_964303.1	NCU06597	NCU06597	XP_962339.1	Positive	TFdown-microarray	TF perturbation	High	Microbiology. 2011 Mar;157(Pt 3):747-59.	21081763
NCU00499	ADA-1	XP_964303.1	NCU06606	FES-1	XP_962348.1	Negative	TFdown-microarray	TF perturbation	High	Microbiology. 2011 Mar;157(Pt 3):747-59.	21081763
NCU00499	ADA-1	XP_964303.1	NCU06651	NCU06651	XP_960696.1	Positive	TFdown-microarray	TF perturbation	High	Microbiology. 2011 Mar;157(Pt 3):747-59.	21081763
NCU00499	ADA-1	XP_964303.1	NCU06660	NCU06660	XP_960705.2	Positive	TFdown-microarray	TF perturbation	High	Microbiology. 2011 Mar;157(Pt 3):747-59.	21081763
NCU00499	ADA-1	XP_964303.1	NCU06661	NCU06661	XP_960908.1	Negative	TFdown-microarray	TF perturbation	High	Microbiology. 2011 Mar;157(Pt 3):747-59.	21081763
NCU00499	ADA-1	XP_964303.1	NCU06666	INL;INO1	XP_960913.1	Negative	TFdown-microarray	TF perturbation	High	Microbiology. 2011 Mar;157(Pt 3):747-59.	21081763
NCU00499	ADA-1	XP_964303.1	NCU06698	GNN	XP_011394702.1	Negative	TFdown-microarray	TF perturbation	High	Microbiology. 2011 Mar;157(Pt 3):747-59.	21081763
NCU00499	ADA-1	XP_964303.1	NCU06699	NCU06699	XP_961014.1	Positive	TFdown-microarray	TF perturbation	High	Microbiology. 2011 Mar;157(Pt 3):747-59.	21081763
NCU00499	ADA-1	XP_964303.1	NCU06711	NCU06711	XP_960891.2	Negative	TFdown-microarray	TF perturbation	High	Microbiology. 2011 Mar;157(Pt 3):747-59.	21081763
NCU00499	ADA-1	XP_964303.1	NCU06722	TRP-5	XP_960902.1	Negative	TFdown-microarray	TF perturbation	High	Microbiology. 2011 Mar;157(Pt 3):747-59.	21081763
NCU00499	ADA-1	XP_964303.1	NCU06727	SPE-3	XP_960907.1	Negative	TFdown-microarray	TF perturbation	High	Microbiology. 2011 Mar;157(Pt 3):747-59.	21081763
NCU00499	ADA-1	XP_964303.1	NCU06740	NCU06740	XP_963512.1	Negative	TFdown-microarray	TF perturbation	High	Microbiology. 2011 Mar;157(Pt 3):747-59.	21081763
NCU00499	ADA-1	XP_964303.1	NCU06744	NCU06744	XP_963516.1	Positive	TFdown-microarray	TF perturbation	High	Microbiology. 2011 Mar;157(Pt 3):747-59.	21081763
NCU00499	ADA-1	XP_964303.1	NCU06768	NCU06768	XP_963540.2	Negative	TFdown-microarray	TF perturbation	High	Microbiology. 2011 Mar;157(Pt 3):747-59.	21081763
NCU00499	ADA-1	XP_964303.1	NCU06783	NCU06783	XP_011393590.1	Negative	TFdown-microarray	TF perturbation	High	Microbiology. 2011 Mar;157(Pt 3):747-59.	21081763
NCU00499	ADA-1	XP_964303.1	NCU06785	NCU06785	XP_963626.1	Negative	TFdown-microarray	TF perturbation	High	Microbiology. 2011 Mar;157(Pt 3):747-59.	21081763
NCU00499	ADA-1	XP_964303.1	NCU06843	NCU06843	XP_963317.2	Negative	TFdown-microarray	TF perturbation	High	Microbiology. 2011 Mar;157(Pt 3):747-59.	21081763
NCU00499	ADA-1	XP_964303.1	NCU06871	DO	XP_957980.1	Positive	TFdown-microarray	TF perturbation	High	Microbiology. 2011 Mar;157(Pt 3):747-59.	21081763
NCU00499	ADA-1	XP_964303.1	NCU06888	NCU06888	XP_959235.1	Positive	TFdown-microarray	TF perturbation	High	Microbiology. 2011 Mar;157(Pt 3):747-59.	21081763
NCU00499	ADA-1	XP_964303.1	NCU06892	NCU06892	XP_959239.1	Negative	TFdown-microarray	TF perturbation	High	Microbiology. 2011 Mar;157(Pt 3):747-59.	21081763
NCU00499	ADA-1	XP_964303.1	NCU06911	NCU06911	XP_959258.1	Positive	TFdown-microarray	TF perturbation	High	Microbiology. 2011 Mar;157(Pt 3):747-59.	21081763
NCU00499	ADA-1	XP_964303.1	NCU06912	NCU06912	XP_959259.2	Positive	TFdown-microarray	TF perturbation	High	Microbiology. 2011 Mar;157(Pt 3):747-59.	21081763
NCU00499	ADA-1	XP_964303.1	NCU06989	NCU06989	XP_962629.2	Positive	TFdown-microarray	TF perturbation	High	Microbiology. 2011 Mar;157(Pt 3):747-59.	21081763
NCU00499	ADA-1	XP_964303.1	NCU06992	NCU06992	XP_962632.1	Negative	TFdown-microarray	TF perturbation	High	Microbiology. 2011 Mar;157(Pt 3):747-59.	21081763
NCU00499	ADA-1	XP_964303.1	NCU06997	NCU06997	XP_962637.2	Positive	TFdown-microarray	TF perturbation	High	Microbiology. 2011 Mar;157(Pt 3):747-59.	21081763
NCU00499	ADA-1	XP_964303.1	NCU07003	NCU07003	XP_962643.1	Positive	TFdown-microarray	TF perturbation	High	Microbiology. 2011 Mar;157(Pt 3):747-59.	21081763
NCU00499	ADA-1	XP_964303.1	NCU07057	NCU07057	XP_960146.1	Negative	TFdown-microarray	TF perturbation	High	Microbiology. 2011 Mar;157(Pt 3):747-59.	21081763
NCU00499	ADA-1	XP_964303.1	NCU07121	NCU07121	XP_960304.3	Positive	TFdown-microarray	TF perturbation	High	Microbiology. 2011 Mar;157(Pt 3):747-59.	21081763
NCU00499	ADA-1	XP_964303.1	NCU07127	NCU07127	XP_960310.2	Negative	TFdown-microarray	TF perturbation	High	Microbiology. 2011 Mar;157(Pt 3):747-59.	21081763
NCU00499	ADA-1	XP_964303.1	NCU07139	BEK-2	XP_960322.2	Positive	TFdown-microarray	TF perturbation	High	Microbiology. 2011 Mar;157(Pt 3):747-59.	21081763
NCU00499	ADA-1	XP_964303.1	NCU07182	NCU07182	XP_957407.1	Negative	TFdown-microarray	TF perturbation	High	Microbiology. 2011 Mar;157(Pt 3):747-59.	21081763
NCU00499	ADA-1	XP_964303.1	NCU07307	CEL-2	XP_011394236.1	Negative	TFdown-microarray	TF perturbation	High	Microbiology. 2011 Mar;157(Pt 3):747-59.	21081763
NCU00499	ADA-1	XP_964303.1	NCU07308	CEL-1	XP_011394237.1	Negative	TFdown-microarray	TF perturbation	High	Microbiology. 2011 Mar;157(Pt 3):747-59.	21081763
NCU00499	ADA-1	XP_964303.1	NCU07309	NCU07309	XP_962467.1	Positive	TFdown-microarray	TF perturbation	High	Microbiology. 2011 Mar;157(Pt 3):747-59.	21081763
NCU00499	ADA-1	XP_964303.1	NCU07318	NCU07318	XP_962476.1	Positive	TFdown-microarray	TF perturbation	High	Microbiology. 2011 Mar;157(Pt 3):747-59.	21081763
NCU00499	ADA-1	XP_964303.1	NCU07326	GH43-6	XP_962484.2	Positive	TFdown-microarray	TF perturbation	High	Microbiology. 2011 Mar;157(Pt 3):747-59.	21081763
NCU00499	ADA-1	XP_964303.1	NCU07363	NCU07363	XP_957991.1	Negative	TFdown-microarray	TF perturbation	High	Microbiology. 2011 Mar;157(Pt 3):747-59.	21081763
NCU00499	ADA-1	XP_964303.1	NCU07386	NCU07386	XP_958879.1	Negative	TFdown-microarray	TF perturbation	High	Microbiology. 2011 Mar;157(Pt 3):747-59.	21081763
NCU00499	ADA-1	XP_964303.1	NCU07408	PO	XP_011393165.1	Negative	TFdown-microarray	TF perturbation	High	Microbiology. 2011 Mar;157(Pt 3):747-59.	21081763
NCU00499	ADA-1	XP_964303.1	NCU07439	NCU07439	XP_964626.1	Positive	TFdown-microarray	TF perturbation	High	Microbiology. 2011 Mar;157(Pt 3):747-59.	21081763
NCU00499	ADA-1	XP_964303.1	NCU07443	NCU07443	XP_964630.1	Positive	TFdown-microarray	TF perturbation	High	Microbiology. 2011 Mar;157(Pt 3):747-59.	21081763
NCU00499	ADA-1	XP_964303.1	NCU07455	NCU07455	XP_964642.2	Positive	TFdown-microarray	TF perturbation	High	Microbiology. 2011 Mar;157(Pt 3):747-59.	21081763
NCU00499	ADA-1	XP_964303.1	NCU07458	NCU07458	XP_963909.2	Negative	TFdown-microarray	TF perturbation	High	Microbiology. 2011 Mar;157(Pt 3):747-59.	21081763
NCU00499	ADA-1	XP_964303.1	NCU07495	NCU07495	XP_965042.2	Positive	TFdown-microarray	TF perturbation	High	Microbiology. 2011 Mar;157(Pt 3):747-59.	21081763
NCU00499	ADA-1	XP_964303.1	NCU07517	NCU07517	XP_958365.2	Positive	TFdown-microarray	TF perturbation	High	Microbiology. 2011 Mar;157(Pt 3):747-59.	21081763
NCU00499	ADA-1	XP_964303.1	NCU07523	NCU07523	XP_959036.3	Positive	TFdown-microarray	TF perturbation	High	Microbiology. 2011 Mar;157(Pt 3):747-59.	21081763
NCU00499	ADA-1	XP_964303.1	NCU07550	NCU07550	XP_959063.1	Negative	TFdown-microarray	TF perturbation	High	Microbiology. 2011 Mar;157(Pt 3):747-59.	21081763
NCU00499	ADA-1	XP_964303.1	NCU07583	NCU07583	XP_962963.1	Positive	TFdown-microarray	TF perturbation	High	Microbiology. 2011 Mar;157(Pt 3):747-59.	21081763
NCU00499	ADA-1	XP_964303.1	NCU07659	ACE-4	XP_962786.1	Negative	TFdown-microarray	TF perturbation	High	Microbiology. 2011 Mar;157(Pt 3):747-59.	21081763
NCU00499	ADA-1	XP_964303.1	NCU07670	CYT-19	XP_962312.1	Negative	TFdown-microarray	TF perturbation	High	Microbiology. 2011 Mar;157(Pt 3):747-59.	21081763
NCU00499	ADA-1	XP_964303.1	NCU07690	NCU07690	XP_961729.1	Negative	TFdown-microarray	TF perturbation	High	Microbiology. 2011 Mar;157(Pt 3):747-59.	21081763
NCU00499	ADA-1	XP_964303.1	NCU07726	NCU07726	XP_961976.1	Negative	TFdown-microarray	TF perturbation	High	Microbiology. 2011 Mar;157(Pt 3):747-59.	21081763
NCU00499	ADA-1	XP_964303.1	NCU07732	ARG-2	XP_011394270.1	Negative	TFdown-microarray	TF perturbation	High	Microbiology. 2011 Mar;157(Pt 3):747-59.	21081763
NCU00499	ADA-1	XP_964303.1	NCU07733	NCU07733	XP_961983.1	Negative	TFdown-microarray	TF perturbation	High	Microbiology. 2011 Mar;157(Pt 3):747-59.	21081763
NCU00499	ADA-1	XP_964303.1	NCU07787	CCG-14	XP_958708.1	Positive	TFdown-microarray	TF perturbation	High	Microbiology. 2011 Mar;157(Pt 3):747-59.	21081763
NCU00499	ADA-1	XP_964303.1	NCU07807	FBA	XP_011394728.1	Negative	TFdown-microarray	TF perturbation	High	Microbiology. 2011 Mar;157(Pt 3):747-59.	21081763
NCU00499	ADA-1	XP_964303.1	NCU07813	NCU07813	XP_957903.2	Positive	TFdown-microarray	TF perturbation	High	Microbiology. 2011 Mar;157(Pt 3):747-59.	21081763
NCU00499	ADA-1	XP_964303.1	NCU07817	NCW-3	XP_962938.3	Positive	TFdown-microarray	TF perturbation	High	Microbiology. 2011 Mar;157(Pt 3):747-59.	21081763
NCU00499	ADA-1	XP_964303.1	NCU07829	NCU07829	XP_962950.2	Negative	TFdown-microarray	TF perturbation	High	Microbiology. 2011 Mar;157(Pt 3):747-59.	21081763
NCU00499	ADA-1	XP_964303.1	NCU07830	CRP-2	XP_962951.1	Negative	TFdown-microarray	TF perturbation	High	Microbiology. 2011 Mar;157(Pt 3):747-59.	21081763
NCU00499	ADA-1	XP_964303.1	NCU07853	NCU07853	XP_963114.1	Positive	TFdown-microarray	TF perturbation	High	Microbiology. 2011 Mar;157(Pt 3):747-59.	21081763
NCU00499	ADA-1	XP_964303.1	NCU07855	NCU07855	XP_963116.2	Positive	TFdown-microarray	TF perturbation	High	Microbiology. 2011 Mar;157(Pt 3):747-59.	21081763
NCU00499	ADA-1	XP_964303.1	NCU07857	NCU07857	XP_963118.1	Negative	TFdown-microarray	TF perturbation	High	Microbiology. 2011 Mar;157(Pt 3):747-59.	21081763
NCU00499	ADA-1	XP_964303.1	NCU07876	NCU07876	XP_962809.1	Positive	TFdown-microarray	TF perturbation	High	Microbiology. 2011 Mar;157(Pt 3):747-59.	21081763
NCU00499	ADA-1	XP_964303.1	NCU07877	NCU07877	#N/A	Positive	TFdown-microarray	TF perturbation	High	Microbiology. 2011 Mar;157(Pt 3):747-59.	21081763
NCU00499	ADA-1	XP_964303.1	NCU07914	PGK	XP_962430.1	Negative	TFdown-microarray	TF perturbation	High	Microbiology. 2011 Mar;157(Pt 3):747-59.	21081763
NCU00499	ADA-1	XP_964303.1	NCU07930	CYS-18	XP_011394275.1	Negative	TFdown-microarray	TF perturbation	High	Microbiology. 2011 Mar;157(Pt 3):747-59.	21081763
NCU00499	ADA-1	XP_964303.1	NCU07948	NCU07948	XP_962081.1	Positive	TFdown-microarray	TF perturbation	High	Microbiology. 2011 Mar;157(Pt 3):747-59.	21081763
NCU00499	ADA-1	XP_964303.1	NCU07959	NCU07959	XP_962092.1	Negative	TFdown-microarray	TF perturbation	High	Microbiology. 2011 Mar;157(Pt 3):747-59.	21081763
NCU00499	ADA-1	XP_964303.1	NCU07997	NCU07997	XP_962667.2	Positive	TFdown-microarray	TF perturbation	High	Microbiology. 2011 Mar;157(Pt 3):747-59.	21081763
NCU00499	ADA-1	XP_964303.1	NCU08038	NCU08038	XP_962708.1	Negative	TFdown-microarray	TF perturbation	High	Microbiology. 2011 Mar;157(Pt 3):747-59.	21081763
NCU00499	ADA-1	XP_964303.1	NCU08045	CHOL-1	XP_962715.1	Negative	TFdown-microarray	TF perturbation	High	Microbiology. 2011 Mar;157(Pt 3):747-59.	21081763
NCU00499	ADA-1	XP_964303.1	NCU08087	NCU08087	XP_965218.3	Positive	TFdown-microarray	TF perturbation	High	Microbiology. 2011 Mar;157(Pt 3):747-59.	21081763
NCU00499	ADA-1	XP_964303.1	NCU08120	NCU08120	XP_963879.1	Negative	TFdown-microarray	TF perturbation	High	Microbiology. 2011 Mar;157(Pt 3):747-59.	21081763
NCU00499	ADA-1	XP_964303.1	NCU08130	NCU08130	XP_959673.1	Positive	TFdown-microarray	TF perturbation	High	Microbiology. 2011 Mar;157(Pt 3):747-59.	21081763
NCU00499	ADA-1	XP_964303.1	NCU08132	NCU08132	XP_959675.3	Positive	TFdown-microarray	TF perturbation	High	Microbiology. 2011 Mar;157(Pt 3):747-59.	21081763
NCU00499	ADA-1	XP_964303.1	NCU08133	NCU08133	XP_959676.3	Negative	TFdown-microarray	TF perturbation	High	Microbiology. 2011 Mar;157(Pt 3):747-59.	21081763
NCU00499	ADA-1	XP_964303.1	NCU08162	ARG-10	XP_959654.1	Negative	TFdown-microarray	TF perturbation	High	Microbiology. 2011 Mar;157(Pt 3):747-59.	21081763
[truncated: 21,265 more rows]

## Sheet: 3
Table S2.3 Curated transcriptional regulatory interactions in S. cerevisiae.
[truncated: 128,097 more rows]

## Sheet: 4
Table S2.4 Autoregulating transcription factors and transcription factor cascades.
[truncated: 451 more rows]

[truncated: 1 more sheets: 5]
