# Supplementary material for: Gene Regulatory Networks of Penicillium echinulatum 2HH and Penicillium oxalicum 114-2 Inferred by a Computational Biology Approach
Source: Front Microbiol. 2020 Oct 27;11:588263. doi: 10.3389/fmicb.2020.588263 (PMC7652724; doi:10.3389/fmicb.2020.588263)
Supplement: Supplementary Table 3 — Major XlnR-dependent proteins involved in the xylanolytic and cellulolytic systems [file Table_3.XLSX]

## Sheet: S3
Table S3. Major XlnR-dependent proteins involved in the xylanolytic and cellulolytic systems
Xylanolytic System
Penicillium echinulatum 2HH	XlnR-TFBS	Penicillium oxalicum 114-2	XlnR-TFBS	Annotation
PECH_006995	CGGGTAAAT (-234 to -226)	PDE_05210	no	Endo-1,4-beta-xylanase (GH11)
PECH_007282	no	PDE_02101	CGGATAAAT (-697 to -689)	Endo-1,4-beta-xylanase (GH11)
PECH_004799	CGGCTAAAA (-618 to -610)	PDE_02418	CGGCTAAAA (-490 to -482)	Endo-1,4-beta-xylanase (GH10)
PECH_003596	CGGTTAACG (-824 to -816)	PDE_08036	no	Xylan 1,4-beta-xylosidase/Non-reducing end alpha-L-arabinofuranosidase (GH43_14)
PECH_006811	CGGTTAATT (-352 to -344)	PDE_06306	CGGCTAAAC (-416 to -408)Reverse	Xylan 1,4-beta-xylosidase/Non-reducing end alpha-L-arabinofuranosidase (GH43_1)
PECH_003595	no	PDE_08037	no	Xylan 1,4-beta-xylosidase (GH3)
PECH_007407	CGGCTAATA (-885 to -877) and CGGTTACGT (-857 to -849)Reverse	PDE_00049	TGTATATAT (-125 to -117) and TATATATAC (-124 to -116)Reverse	Xylan 1,4-beta-xylosidase (GH3)
PECH_003074	no	PDE_03311	no	Xylose transporter
PECH_003605	no	PDE_09767	no	Xylose transporter
Cellulolytic System
Penicillium echinulatum 2HH	XlnR-TFBS	Penicillium oxalicum 114-2	XlnR-TFBS	Annotation
PECH_001863	no	PDE_04046	AGTATAAGT (-681 to -673)Reverse	Cellulolytic transcriptional activator ClrA
PECH_005648	no	PDE_00579	no	Intracellular beta-glucosidase BGL2 - CAZy (GH1)
PECH_005610	GGTATATAA (-134 to -126)	PDE_00607	no	Cellodextrin transporter CdtC
PECH_004467	no	PDE_07257	no	Cellodextrin transporter
